# Supplementary material for: N-(2,4-Dinitro­phen­yl)-N′-(1-p-tolyl­ethyl­idene)hydrazine
Source: Acta Crystallogr Sect E Struct Rep Online. 2009 Mar 25;65(Pt 4):o833–4. doi: 10.1107/S1600536809009957 (PMC2969085; doi:10.1107/S1600536809009957)
Supplement: Supplementary file 1 [file e-65-0o833-sup1.cif]

##############################################################################
###                                                                        ###
###        Electronic paper (Acta Crystallographica Section E)             ###
###                                                                        ###
##############################################################################
#                                                                            #
# This CIF contains the data in a paper accepted for publication in Acta     #
# Crystallographica Section E. It conforms to the requirements of Notes      #
# for Authors for Section E, and has been peer reviewed under the auspices   #
# of the IUCr Commission on Journals.                                        #
#                                                                            #
# Full details of the Crystallographic Information File format               #
# are given in the paper "The Crystallographic Information File (CIF):       #
# a New Standard Archive File for Crystallography" by S. R. Hall, F. H.      #
# Allen and I. D. Brown [Acta Cryst. (1991), A47, 655-685].                  #
#                                                                            #
# The current version of the core CIF dictionary is obtainable from          #
# ftp://ftp.iucr.org/pub/cif_core.dic. The current version number is 2.4.    #
#                                                                            #
# Software is freely available for graphical display of the structure(s) in  #
# this CIF.  For information consult the CIF home page http://www.iucr.org/  #
# cif/home.html                                                              #
#                                                                            #
# This file may be used for bona fide research purposes within the           #
# scientific community so long as proper attribution is given to the journal # 
# article from which it was obtained.                                        #
#                                                                            #
##############################################################################
                                             
data_global
_audit_creation_method     'form.cif (version 2.0)'
_journal_data_validation_number     ?
_journal_date_recd_electronic     2009-03-11
_journal_date_accepted     2009-03-18
_journal_name_full     'Acta Crystallographica, Section E'
_journal_year     2009
_journal_volume     65
_journal_issue      4
_journal_page_first     o833
_journal_page_last     o834
_journal_paper_category     QO
_journal_coeditor_code     LH2788
_publ_contact_author_name     'Prof. Fun, Hoong-Kun'
_publ_contact_author_address
;
      X-ray Crystallography Unit
      School of Physics
      Universiti Sains Malaysia
      11800 USM, Penang
      MALAYSIA
;
_publ_contact_author_email     'hkfun@usm.my'
_publ_contact_author_fax     '6 04 6579150'
_publ_contact_author_phone     '6 04 6533652'
_publ_section_title
;
<i>N</i>-(2,4-Dinitrophenyl)-<i>N'</i>-(1-<i>p</i>-tolylethylidene)hydrazine
;
loop_
    _publ_author_name
    _publ_author_footnote
    _publ_author_address
    'Kia, Reza' ?
;
      X-ray Crystallography Unit
      School of Physics
      Universiti Sains Malaysia
      11800 USM, Penang
      Malaysia
;
    'Fun, Hoong-Kun' ?
;
      X-ray Crystallography Unit
      School of Physics
      Universiti Sains Malaysia
      11800 USM, Penang
      Malaysia
;
    'Etemadi, Bijan' ?
;
     Department of Earth Sciences,
     College of Sciences,
     Shiraz University, Shiraz, Iran
;
    'Kargar, Hadi' ?
;     Department of Chemistry,
      School of Science,
      Payame Noor University (PNU),
      Ardakan, Yazd,
      Iran
;
data_I
_audit_creation_method     SHELXL-97
_chemical_name_systematic
;
<i>N</i>-(2,4-Dinitrophenyl)-<i>N'</i>-(1-<i>p</i>-tolylethylidene)hydrazine
;
_chemical_name_common
;
;
_chemical_formula_moiety     'C15 H14 N4 O4'
_chemical_formula_sum     'C15 H14 N4 O4'
_chemical_formula_iupac     'C15 H14 N4 O4'
_chemical_formula_weight     314.30
_chemical_melting_point     ?
_symmetry_cell_setting     'Monoclinic'
_symmetry_space_group_name_H-M     'P 21/c'
_symmetry_space_group_name_Hall     '-P 2ybc'
loop_
    _symmetry_equiv_pos_as_xyz
    'x, y, z'
    '-x, y+1/2, -z+1/2'
    '-x, -y, -z'
    'x, -y-1/2, z-1/2'
_cell_length_a     7.69480(10)
_cell_length_b     14.9092(3)
_cell_length_c     12.5224(2)
_cell_angle_alpha     90.00
_cell_angle_beta     91.7780(10)
_cell_angle_gamma     90.00
_cell_volume     1435.92(4)
_cell_formula_units_Z     4
_cell_measurement_reflns_used     5279
_cell_measurement_theta_min     2.65
_cell_measurement_theta_max     29.99
_cell_measurement_temperature     100
_exptl_crystal_description     'block'
_exptl_crystal_colour     'red'
_exptl_crystal_size_max     0.25
_exptl_crystal_size_mid     0.23
_exptl_crystal_size_min     0.15
_exptl_crystal_density_diffrn     1.454
_exptl_crystal_density_meas     ?
_exptl_crystal_density_method     'not measured'
_exptl_crystal_F_000     656
_exptl_absorpt_coefficient_mu     0.109
_exptl_absorpt_correction_type     'multi-scan'
_exptl_absorpt_process_details     '(<i>SADABS</i>; Bruker, 2005)'
_exptl_absorpt_correction_T_min     0.9738
_exptl_absorpt_correction_T_max     0.9839
_exptl_special_details
;
The crystal was placed in the cold stream of an Oxford Cyrosystems
Cobra open-flow nitrogen cryostat (Cosier & Glazer, 1986) operating
at 100.0(1)K.
;
_diffrn_ambient_temperature     100
_diffrn_radiation_type     MoK\a
_diffrn_radiation_wavelength     0.71073
_diffrn_radiation_source     'fine-focus sealed tube'
_diffrn_radiation_monochromator     graphite
_diffrn_measurement_device_type
;
Bruker SMART APEXII CCD area-detector
;
_diffrn_measurement_method     '\f and \w'
_diffrn_detector_area_resol_mean     ?
_diffrn_reflns_number     16826
_diffrn_reflns_av_R_equivalents     0.0303
_diffrn_reflns_av_sigmaI/netI     0.0343
_diffrn_reflns_theta_min     2.12
_diffrn_reflns_theta_max     30.06
_diffrn_reflns_theta_full     30.06
_diffrn_measured_fraction_theta_max     0.999
_diffrn_measured_fraction_theta_full     0.999
_diffrn_reflns_limit_h_min     -10
_diffrn_reflns_limit_h_max     10
_diffrn_reflns_limit_k_min     -20
_diffrn_reflns_limit_k_max     17
_diffrn_reflns_limit_l_min     -17
_diffrn_reflns_limit_l_max     17
_diffrn_standards_number     0
_diffrn_standards_interval_count     .
_diffrn_standards_interval_time     .
_diffrn_standards_decay_%     ?
_refine_special_details
;
 Refinement of F^2^ against ALL reflections.  The weighted R-factor wR and
 goodness of fit S are based on F^2^, conventional R-factors R are based
 on F, with F set to zero for negative F^2^. The threshold expression of
 F^2^ > 2sigma(F^2^) is used only for calculating R-factors(gt) etc. and is
 not relevant to the choice of reflections for refinement.  R-factors based
 on F^2^ are statistically about twice as large as those based on F, and R-
 factors based on ALL data will be even larger.
;
_reflns_number_total     4211
_reflns_number_gt     3206
_reflns_threshold_expression     I>2\(I)
_refine_ls_structure_factor_coef     Fsqd
_refine_ls_matrix_type     full
_refine_ls_R_factor_all     0.0813
_refine_ls_R_factor_gt     0.0572
_refine_ls_wR_factor_gt     0.1304
_refine_ls_wR_factor_ref     0.1426
_refine_ls_goodness_of_fit_ref     1.082
_refine_ls_restrained_S_all     1.082
_refine_ls_number_reflns     4211
_refine_ls_number_parameters     214
_refine_ls_number_restraints     0
_refine_ls_hydrogen_treatment     mixed
_refine_ls_weighting_scheme     calc
_refine_ls_weighting_details
         'calc w=1/[\s^2^(Fo^2^)+(0.0631P)^2^+0.5547P] where P=(Fo^2^+2Fc^2^)/3'
_atom_sites_solution_hydrogens     geom
_atom_sites_solution_primary     direct
_atom_sites_solution_secondary     difmap
_refine_ls_shift/su_max     0.001
_refine_ls_shift/su_mean     0.000
_refine_diff_density_max     0.423
_refine_diff_density_min     -0.256
_refine_ls_extinction_method     none
_refine_ls_extinction_coef     ?
loop_
    _atom_type_symbol
    _atom_type_description
    _atom_type_scat_dispersion_real
    _atom_type_scat_dispersion_imag
    _atom_type_scat_source
    'C' 'C' 0.0033 0.0016
                         'International Tables Vol C Tables 4.2.6.8 and 6.1.1.4'
    'H' 'H' 0.0000 0.0000
                         'International Tables Vol C Tables 4.2.6.8 and 6.1.1.4'
    'N' 'N' 0.0061 0.0033
                         'International Tables Vol C Tables 4.2.6.8 and 6.1.1.4'
    'O' 'O' 0.0106 0.0060
                         'International Tables Vol C Tables 4.2.6.8 and 6.1.1.4'
_computing_data_collection     'APEX2 (Bruker, 2005)'
_computing_cell_refinement     'SAINT (Bruker, 2005)'
_computing_data_reduction     'SAINT (Bruker, 2005)'
_computing_structure_solution     'SHELXTL (Sheldrick, 2008)'
_computing_structure_refinement     'SHELXTL (Sheldrick, 2008)'
_computing_molecular_graphics     'SHELXTL (Sheldrick, 2008)'
_computing_publication_material
;
SHELXTL (Sheldrick, 2008) and PLATON (Spek, 2009)
;
loop_
    _atom_site_type_symbol
    _atom_site_label
    _atom_site_fract_x
    _atom_site_fract_y
    _atom_site_fract_z
    _atom_site_U_iso_or_equiv
    _atom_site_adp_type
    _atom_site_calc_flag
    _atom_site_refinement_flags
    _atom_site_occupancy
    _atom_site_disorder_assembly
    _atom_site_disorder_group
    O O1 0.17776(17) 0.87567(9) 1.02191(10) 0.0328(3) Uani d . 1 . .
    O O2 0.16471(16) 1.01618(9) 1.06678(9) 0.0279(3) Uani d . 1 . .
    O O3 0.45972(17) 1.23529(8) 0.87222(10) 0.0312(3) Uani d . 1 . .
    O O4 0.60603(15) 1.20508(8) 0.73223(9) 0.0260(3) Uani d . 1 . .
    N N1 0.62455(17) 1.04202(9) 0.66064(10) 0.0176(3) Uani d . 1 . .
    N N2 0.67704(16) 0.97591(9) 0.59199(10) 0.0175(3) Uani d . 1 . .
    N N3 0.21243(18) 0.95518(10) 1.00792(10) 0.0228(3) Uani d . 1 . .
    N N4 0.51408(17) 1.18141(9) 0.80690(10) 0.0210(3) Uani d . 1 . .
    C C1 0.47019(19) 1.08784(10) 0.81806(11) 0.0167(3) Uani d . 1 . .
    C C2 0.36357(19) 1.06601(10) 0.90212(11) 0.0178(3) Uani d . 1 . .
    H H2A 0.3226 1.1105 0.9469 0.021 Uiso calc R 1 . .
    C C3 0.3200(2) 0.97796(11) 0.91782(11) 0.0180(3) Uani d . 1 . .
    C C4 0.3812(2) 0.90980(11) 0.85198(11) 0.0191(3) Uani d . 1 . .
    H H4A 0.3528 0.8503 0.8653 0.023 Uiso calc R 1 . .
    C C5 0.4829(2) 0.93102(10) 0.76795(11) 0.0177(3) Uani d . 1 . .
    H H5A 0.5221 0.8854 0.7241 0.021 Uiso calc R 1 . .
    C C6 0.52995(19) 1.02107(10) 0.74630(11) 0.0159(3) Uani d . 1 . .
    C C7 0.74308(19) 1.00482(10) 0.50440(11) 0.0169(3) Uani d . 1 . .
    C C8 0.80349(19) 0.93424(10) 0.43032(11) 0.0172(3) Uani d . 1 . .
    C C9 0.7621(2) 0.84429(11) 0.44813(12) 0.0208(3) Uani d . 1 . .
    H H9A 0.6965 0.8292 0.5066 0.025 Uiso calc R 1 . .
    C C10 0.8168(2) 0.77741(11) 0.38063(13) 0.0247(4) Uani d . 1 . .
    H H10A 0.7869 0.7182 0.3943 0.030 Uiso calc R 1 . .
    C C11 0.9165(2) 0.79729(12) 0.29186(12) 0.0223(3) Uani d . 1 . .
    C C12 0.9582(2) 0.88663(12) 0.27404(12) 0.0223(3) Uani d . 1 . .
    H H12A 1.0245 0.9015 0.2158 0.027 Uiso calc R 1 . .
    C C13 0.9029(2) 0.95450(11) 0.34177(11) 0.0198(3) Uani d . 1 . .
    H H13A 0.9323 1.0138 0.3279 0.024 Uiso calc R 1 . .
    C C14 0.7563(2) 1.10272(11) 0.47653(12) 0.0208(3) Uani d . 1 . .
    H H14A 0.6455 1.1310 0.4853 0.031 Uiso calc R 1 . .
    H H14B 0.7899 1.1088 0.4037 0.031 Uiso calc R 1 . .
    H H14C 0.8418 1.1308 0.5229 0.031 Uiso calc R 1 . .
    C C15 0.9752(2) 0.72351(13) 0.21878(14) 0.0298(4) Uani d . 1 . .
    H H15A 0.8783 0.6855 0.2000 0.045 Uiso calc R 1 . .
    H H15B 1.0642 0.6887 0.2547 0.045 Uiso calc R 1 . .
    H H15C 1.0205 0.7494 0.1552 0.045 Uiso calc R 1 . .
    H H1N1 0.652(3) 1.0963(15) 0.6502(15) 0.027(5) Uiso d . 1 . .
loop_
    _atom_site_aniso_label
    _atom_site_aniso_U_11
    _atom_site_aniso_U_22
    _atom_site_aniso_U_33
    _atom_site_aniso_U_12
    _atom_site_aniso_U_13
    _atom_site_aniso_U_23
    O1 0.0401(8) 0.0280(7) 0.0311(6) -0.0030(6) 0.0136(6) 0.0070(5)
    O2 0.0299(6) 0.0348(7) 0.0195(5) 0.0014(5) 0.0090(5) -0.0053(5)
    O3 0.0426(8) 0.0173(6) 0.0344(7) 0.0007(5) 0.0135(6) -0.0079(5)
    O4 0.0302(6) 0.0173(6) 0.0312(6) -0.0028(5) 0.0114(5) 0.0002(5)
    N1 0.0208(6) 0.0129(6) 0.0196(6) -0.0009(5) 0.0067(5) -0.0008(5)
    N2 0.0175(6) 0.0168(6) 0.0183(6) 0.0006(5) 0.0035(5) -0.0022(5)
    N3 0.0218(7) 0.0282(8) 0.0184(6) 0.0000(6) 0.0030(5) 0.0035(5)
    N4 0.0228(7) 0.0164(7) 0.0240(6) 0.0008(5) 0.0030(5) -0.0022(5)
    C1 0.0179(7) 0.0147(7) 0.0176(6) -0.0001(6) 0.0008(5) -0.0014(5)
    C2 0.0180(7) 0.0199(8) 0.0157(6) 0.0028(6) 0.0021(5) -0.0035(5)
    C3 0.0185(7) 0.0218(8) 0.0139(6) -0.0007(6) 0.0025(5) 0.0014(5)
    C4 0.0208(7) 0.0174(7) 0.0190(7) -0.0013(6) -0.0001(6) 0.0016(6)
    C5 0.0217(8) 0.0155(7) 0.0162(6) 0.0007(6) 0.0022(6) -0.0027(5)
    C6 0.0156(7) 0.0163(7) 0.0158(6) -0.0002(5) 0.0007(5) -0.0013(5)
    C7 0.0150(7) 0.0181(7) 0.0176(6) -0.0006(5) 0.0005(5) 0.0013(5)
    C8 0.0152(7) 0.0214(8) 0.0150(6) 0.0017(6) 0.0014(5) 0.0004(6)
    C9 0.0229(8) 0.0210(8) 0.0190(7) -0.0007(6) 0.0076(6) 0.0005(6)
    C10 0.0267(8) 0.0218(8) 0.0260(8) -0.0009(7) 0.0058(7) -0.0026(6)
    C11 0.0188(7) 0.0300(9) 0.0182(7) 0.0033(6) 0.0012(6) -0.0040(6)
    C12 0.0186(7) 0.0345(9) 0.0140(6) 0.0027(7) 0.0035(6) 0.0017(6)
    C13 0.0187(7) 0.0237(8) 0.0169(6) -0.0001(6) 0.0015(6) 0.0036(6)
    C14 0.0238(8) 0.0187(8) 0.0200(7) 0.0005(6) 0.0031(6) 0.0041(6)
    C15 0.0267(9) 0.0357(10) 0.0270(8) 0.0029(7) 0.0046(7) -0.0097(7)
_geom_special_details
;
 All esds (except the esd in the dihedral angle between two l.s. planes)
 are estimated using the full covariance matrix.  The cell esds are taken
 into account individually in the estimation of esds in distances, angles
 and torsion angles; correlations between esds in cell parameters are only
 used when they are defined by crystal symmetry.  An approximate (isotropic)
 treatment of cell esds is used for estimating esds involving l.s. planes.
;
loop_
    _geom_bond_atom_site_label_1
    _geom_bond_atom_site_label_2
    _geom_bond_site_symmetry_2
    _geom_bond_distance
    _geom_bond_publ_flag
    O1 N3 . 1.2288(19) ?
    O2 N3 . 1.2336(18) ?
    O3 N4 . 1.2291(16) ?
    O4 N4 . 1.2412(16) ?
    N1 C6 . 1.3515(18) ?
    N1 N2 . 1.3766(17) ?
    N1 H1N1 . 0.85(2) ?
    N2 C7 . 1.2968(18) ?
    N3 C3 . 1.4598(18) ?
    N4 C1 . 1.443(2) ?
    C1 C2 . 1.3931(19) ?
    C1 C6 . 1.4267(19) ?
    C2 C3 . 1.371(2) ?
    C2 H2A . 0.9300 ?
    C3 C4 . 1.400(2) ?
    C4 C5 . 1.368(2) ?
    C4 H4A . 0.9300 ?
    C5 C6 . 1.419(2) ?
    C5 H5A . 0.9300 ?
    C7 C8 . 1.487(2) ?
    C7 C14 . 1.505(2) ?
    C8 C9 . 1.398(2) ?
    C8 C13 . 1.3992(19) ?
    C9 C10 . 1.381(2) ?
    C9 H9A . 0.9300 ?
    C10 C11 . 1.402(2) ?
    C10 H10A . 0.9300 ?
    C11 C12 . 1.390(2) ?
    C11 C15 . 1.509(2) ?
    C12 C13 . 1.395(2) ?
    C12 H12A . 0.9300 ?
    C13 H13A . 0.9300 ?
    C14 H14A . 0.9600 ?
    C14 H14B . 0.9600 ?
    C14 H14C . 0.9600 ?
    C15 H15A . 0.9600 ?
    C15 H15B . 0.9600 ?
    C15 H15C . 0.9600 ?
loop_
    _geom_angle_atom_site_label_1
    _geom_angle_atom_site_label_2
    _geom_angle_atom_site_label_3
    _geom_angle_site_symmetry_1
    _geom_angle_site_symmetry_3
    _geom_angle
    _geom_angle_publ_flag
    C6 N1 N2 . . 120.39(13) ?
    C6 N1 H1N1 . . 118.9(13) ?
    N2 N1 H1N1 . . 120.7(13) ?
    C7 N2 N1 . . 114.86(13) ?
    O1 N3 O2 . . 123.78(13) ?
    O1 N3 C3 . . 117.74(13) ?
    O2 N3 C3 . . 118.47(13) ?
    O3 N4 O4 . . 121.96(13) ?
    O3 N4 C1 . . 118.81(12) ?
    O4 N4 C1 . . 119.23(12) ?
    C2 C1 C6 . . 121.45(14) ?
    C2 C1 N4 . . 116.36(13) ?
    C6 C1 N4 . . 122.18(12) ?
    C3 C2 C1 . . 118.99(13) ?
    C3 C2 H2A . . 120.5 ?
    C1 C2 H2A . . 120.5 ?
    C2 C3 C4 . . 121.51(13) ?
    C2 C3 N3 . . 118.74(13) ?
    C4 C3 N3 . . 119.71(14) ?
    C5 C4 C3 . . 119.76(14) ?
    C5 C4 H4A . . 120.1 ?
    C3 C4 H4A . . 120.1 ?
    C4 C5 C6 . . 121.41(13) ?
    C4 C5 H5A . . 119.3 ?
    C6 C5 H5A . . 119.3 ?
    N1 C6 C5 . . 121.14(13) ?
    N1 C6 C1 . . 122.05(14) ?
    C5 C6 C1 . . 116.80(12) ?
    N2 C7 C8 . . 115.51(13) ?
    N2 C7 C14 . . 123.34(13) ?
    C8 C7 C14 . . 121.14(12) ?
    C9 C8 C13 . . 117.79(13) ?
    C9 C8 C7 . . 120.15(12) ?
    C13 C8 C7 . . 122.06(14) ?
    C10 C9 C8 . . 121.31(13) ?
    C10 C9 H9A . . 119.3 ?
    C8 C9 H9A . . 119.3 ?
    C9 C10 C11 . . 121.15(16) ?
    C9 C10 H10A . . 119.4 ?
    C11 C10 H10A . . 119.4 ?
    C12 C11 C10 . . 117.71(14) ?
    C12 C11 C15 . . 121.74(14) ?
    C10 C11 C15 . . 120.55(16) ?
    C11 C12 C13 . . 121.38(13) ?
    C11 C12 H12A . . 119.3 ?
    C13 C12 H12A . . 119.3 ?
    C12 C13 C8 . . 120.65(15) ?
    C12 C13 H13A . . 119.7 ?
    C8 C13 H13A . . 119.7 ?
    C7 C14 H14A . . 109.5 ?
    C7 C14 H14B . . 109.5 ?
    H14A C14 H14B . . 109.5 ?
    C7 C14 H14C . . 109.5 ?
    H14A C14 H14C . . 109.5 ?
    H14B C14 H14C . . 109.5 ?
    C11 C15 H15A . . 109.5 ?
    C11 C15 H15B . . 109.5 ?
    H15A C15 H15B . . 109.5 ?
    C11 C15 H15C . . 109.5 ?
    H15A C15 H15C . . 109.5 ?
    H15B C15 H15C . . 109.5 ?
loop_
    _geom_torsion_atom_site_label_1
    _geom_torsion_atom_site_label_2
    _geom_torsion_atom_site_label_3
    _geom_torsion_atom_site_label_4
    _geom_torsion_site_symmetry_1
    _geom_torsion_site_symmetry_2
    _geom_torsion_site_symmetry_3
    _geom_torsion_site_symmetry_4
    _geom_torsion
    _geom_torsion_publ_flag
    C6 N1 N2 C7 . . . . 169.80(14) ?
    O3 N4 C1 C2 . . . . 1.7(2) ?
    O4 N4 C1 C2 . . . . -178.66(14) ?
    O3 N4 C1 C6 . . . . -179.24(15) ?
    O4 N4 C1 C6 . . . . 0.4(2) ?
    C6 C1 C2 C3 . . . . 2.0(2) ?
    N4 C1 C2 C3 . . . . -178.88(14) ?
    C1 C2 C3 C4 . . . . 0.5(2) ?
    C1 C2 C3 N3 . . . . 178.22(13) ?
    O1 N3 C3 C2 . . . . -178.53(15) ?
    O2 N3 C3 C2 . . . . 0.0(2) ?
    O1 N3 C3 C4 . . . . -0.8(2) ?
    O2 N3 C3 C4 . . . . 177.71(15) ?
    C2 C3 C4 C5 . . . . -1.9(2) ?
    N3 C3 C4 C5 . . . . -179.57(14) ?
    C3 C4 C5 C6 . . . . 0.7(2) ?
    N2 N1 C6 C5 . . . . 0.2(2) ?
    N2 N1 C6 C1 . . . . -178.72(14) ?
    C4 C5 C6 N1 . . . . -177.27(15) ?
    C4 C5 C6 C1 . . . . 1.7(2) ?
    C2 C1 C6 N1 . . . . 175.87(15) ?
    N4 C1 C6 N1 . . . . -3.2(2) ?
    C2 C1 C6 C5 . . . . -3.1(2) ?
    N4 C1 C6 C5 . . . . 177.86(14) ?
    N1 N2 C7 C8 . . . . 178.89(13) ?
    N1 N2 C7 C14 . . . . -2.2(2) ?
    N2 C7 C8 C9 . . . . 10.5(2) ?
    C14 C7 C8 C9 . . . . -168.44(14) ?
    N2 C7 C8 C13 . . . . -169.26(14) ?
    C14 C7 C8 C13 . . . . 11.8(2) ?
    C13 C8 C9 C10 . . . . -0.2(2) ?
    C7 C8 C9 C10 . . . . -179.92(15) ?
    C8 C9 C10 C11 . . . . 0.2(3) ?
    C9 C10 C11 C12 . . . . -0.1(2) ?
    C9 C10 C11 C15 . . . . -179.98(16) ?
    C10 C11 C12 C13 . . . . -0.2(2) ?
    C15 C11 C12 C13 . . . . 179.76(15) ?
    C11 C12 C13 C8 . . . . 0.2(2) ?
    C9 C8 C13 C12 . . . . 0.0(2) ?
    C7 C8 C13 C12 . . . . 179.69(14) ?
loop_
    _geom_hbond_atom_site_label_D
    _geom_hbond_atom_site_label_H
    _geom_hbond_atom_site_label_A
    _geom_hbond_site_symmetry_A
    _geom_hbond_distance_DH
    _geom_hbond_distance_HA
    _geom_hbond_distance_DA
    _geom_hbond_angle_DHA
    _geom_hbond_publ_flag
    N1 H1N1 O4 . 0.85(2) 1.96(2) 2.5966(18) 131.3(18) y
    C4 H4A O4 2_646 0.9300 2.5100 3.232(2) 135.00 y
    C5 H5A O3 2_646 0.9300 2.5500 3.4409(19) 161.00 y
    C9 H9A O3 2_646 0.9300 2.4100 3.295(2) 158.00 y
    C14 H14C Cg1 3_756 0.96 2.68 3.5635(17) 154 y
