# Supplementary material for: N-(2,4-Dinitro­phen­yl)-N′-(1-p-tolyl­ethyl­idene)hydrazine
Source: Acta Crystallogr Sect E Struct Rep Online. 2009 Mar 25;65(Pt 4):o833–4. doi: 10.1107/S1600536809009957 (PMC2969085; doi:10.1107/S1600536809009957)
Supplement: Supplementary file 2 [file e-65-0o833-Isup2.hkl]

# 
# h,k,l, Fc-squared, Fo-squared, sigma(Fo-squared) and status flag 
# 
data_I
_shelx_title ' hk20_0m in P2(1)/c  (100K)' 
_shelx_refln_list_code          4 
_shelx_F_calc_maximum      386.38 
_exptl_crystal_F_000       656.00 
_reflns_d_resolution_high  0.7094 
 
loop_ 
 _symmetry_equiv_pos_as_xyz 
 'x, y, z' 
 '-x, y+1/2, -z+1/2' 
 '-x, -y, -z' 
 'x, -y-1/2, z-1/2' 
 
_cell_length_a     7.6948 
_cell_length_b    14.9092 
_cell_length_c    12.5224 
_cell_angle_alpha  90.000 
_cell_angle_beta   91.778 
_cell_angle_gamma  90.000 
 
_shelx_F_squared_multiplier     1.000 
 
loop_ 
 _refln_index_h 
 _refln_index_k 
 _refln_index_l 
 _refln_F_squared_calc 
 _refln_F_squared_meas 
 _refln_F_squared_sigma 
 _refln_observed_status 
   1   0   0     5598.55     5437.26     55.32 o 
   2   0   0       26.62       31.01      1.84 o 
   3   0   0     2547.29     2622.58     27.04 o 
   4   0   0      309.42      320.98      5.35 o 
   5   0   0      321.68      301.55      6.64 o 
   6   0   0      593.31      592.65     10.65 o 
   7   0   0     1465.25     1520.67     22.49 o 
   8   0   0       37.79       39.27      4.45 o 
   9   0   0       48.99       49.75     11.11 o 
  10   0   0        6.68       15.96     10.17 o 
   1   1   0      121.52      126.43      1.93 o 
   2   1   0     3200.32     3289.49     24.46 o 
   3   1   0       59.07       85.96      2.21 o 
   4   1   0      272.81      297.98      3.78 o 
   5   1   0      599.54      654.18      6.89 o 
   6   1   0       34.16       27.72      2.21 o 
   7   1   0      285.85      303.28      5.86 o 
   8   1   0       41.97       38.61      4.57 o 
   9   1   0        2.18       13.04      9.47 o 
  10   1   0       10.25       30.66      7.80 o 
   0   2   0    11514.27    12000.00    137.78 o 
   1   2   0     1179.46     1100.95      8.40 o 
   2   2   0     7186.98     6875.59     49.86 o 
   3   2   0       61.45       78.01      2.37 o 
   4   2   0      188.31      152.21      3.38 o 
   5   2   0      109.64      114.40      3.45 o 
   6   2   0      283.31      298.81      5.33 o 
   7   2   0      146.99      146.22      4.67 o 
   8   2   0        3.53       -0.83      2.71 o 
   9   2   0       20.32       30.06      6.83 o 
  10   2   0        9.07       25.82      7.43 o 
   1   3   0     2452.53     2314.29     16.72 o 
   2   3   0       20.50       26.49      1.03 o 
   3   3   0      163.22      152.56      2.93 o 
   4   3   0      720.75      669.39      8.22 o 
   5   3   0      114.42      128.48      3.61 o 
   6   3   0       15.33       15.33      2.42 o 
   7   3   0        1.74        4.79      2.46 o 
   8   3   0        2.63       -1.11      2.66 o 
   9   3   0       15.84       17.00      4.79 o 
  10   3   0       12.08       26.64      7.59 o 
   0   4   0     5032.42     5467.01     61.86 o 
   1   4   0      334.82      384.28      4.80 o 
   2   4   0       55.61       47.01      1.45 o 
   3   4   0       18.82       18.26      1.43 o 
   4   4   0      104.00      118.10      3.07 o 
   5   4   0      141.32      163.19      4.35 o 
   6   4   0       88.26       83.96      3.64 o 
   7   4   0       54.75       60.18      4.79 o 
   8   4   0       77.09       82.07      4.78 o 
   9   4   0       33.05       32.13      5.31 o 
  10   4   0       17.42       39.27     11.58 o 
   1   5   0      460.03      515.48      6.09 o 
   2   5   0     1380.16     1503.34     11.98 o 
   3   5   0      377.18      377.05      4.67 o 
   4   5   0      160.46      162.95      3.52 o 
   5   5   0      251.35      273.92      6.36 o 
   6   5   0       89.35       86.35      3.98 o 
   7   5   0      342.24      339.53      8.09 o 
   8   5   0        0.80        6.62      3.24 o 
   9   5   0       66.88       71.56      8.24 o 
  10   5   0       16.89       14.24     11.42 o 
   0   6   0      396.21      430.01     15.54 o 
   1   6   0      208.71      234.77      4.33 o 
   2   6   0     1643.72     1783.41     16.61 o 
   3   6   0       25.33       39.67      1.93 o 
   4   6   0        0.21        1.43      1.50 o 
   5   6   0      524.50      501.81      8.83 o 
   6   6   0        2.16        3.25      2.54 o 
   7   6   0       89.30      102.72      5.28 o 
   8   6   0        6.10       13.80      7.05 o 
   9   6   0        3.97       15.41      5.66 o 
  10   6   0       11.85        4.07     10.33 o 
   1   7   0      341.50      370.07      6.58 o 
   2   7   0     1703.57     1764.41     24.84 o 
   3   7   0      634.56      626.35      7.14 o 
   4   7   0      175.54      174.68      3.70 o 
   5   7   0      601.06      630.31     10.54 o 
   6   7   0        8.24        5.03      3.12 o 
   7   7   0      369.65      375.16     10.10 o 
   8   7   0       17.20       19.66      5.84 o 
   9   7   0      153.00      155.99     14.79 o 
  10   7   0       15.48       38.49     12.52 o 
   0   8   0        1.25        5.85      1.78 o 
   1   8   0      841.23      914.98     11.20 o 
   2   8   0      588.37      596.22      9.56 o 
   3   8   0        0.67       -0.32      1.86 o 
   4   8   0      281.76      264.47      5.71 o 
   5   8   0        1.61        2.21      2.27 o 
   6   8   0       27.38       28.53      4.06 o 
   7   8   0      620.74      605.24     13.31 o 
   8   8   0      119.76      154.59     11.47 o 
   9   8   0        1.88       17.36      5.86 o 
  10   8   0      242.34      240.04     12.20 o 
   1   9   0        0.65       -0.08      1.43 o 
   2   9   0      167.27      164.36      4.46 o 
   3   9   0       57.52       62.32      3.27 o 
   4   9   0        0.49       -0.27      1.66 o 
   5   9   0        0.02        2.19      2.83 o 
   6   9   0        8.65        7.85      3.36 o 
   7   9   0       71.49       78.30      6.12 o 
   8   9   0       83.20       79.67     21.90 o 
   9   9   0        5.59        7.57      5.74 o 
   0  10   0      348.17      345.13     10.40 o 
   1  10   0        1.38       -1.59      1.59 o 
   2  10   0       73.13       73.50      3.60 o 
   3  10   0       36.88       34.67      2.86 o 
   4  10   0        9.92        9.72      2.65 o 
   5  10   0       19.12       18.37      3.71 o 
   6  10   0       24.45       23.42      5.15 o 
   7  10   0       63.61       68.03      8.26 o 
   8  10   0        5.92        9.29      5.81 o 
   9  10   0      127.67      131.80     11.95 o 
   1  11   0      678.51      659.68     10.47 o 
   2  11   0      590.85      573.90      9.37 o 
   3  11   0       55.08       50.13      3.76 o 
   4  11   0      492.00      469.88     10.96 o 
   5  11   0       17.08       20.32      4.40 o 
   6  11   0       39.71       34.79      6.58 o 
   7  11   0       94.49       88.22      9.47 o 
   8  11   0       45.07       44.36      8.29 o 
   9  11   0       36.73       47.82      9.24 o 
   0  12   0      225.95      241.83     10.02 o 
   1  12   0      583.85      572.37     12.33 o 
   2  12   0       36.60       50.99      3.69 o 
   3  12   0       97.54       77.60      4.18 o 
   4  12   0      672.14      615.08     18.68 o 
   5  12   0      167.24      151.56      9.62 o 
   6  12   0        9.08        9.35      5.21 o 
   7  12   0       21.58       16.71      7.27 o 
   8  12   0      105.94      102.79     11.06 o 
   1  13   0       11.41       11.94      3.07 o 
   2  13   0       10.41       11.30      3.10 o 
   3  13   0        2.09        2.92      2.30 o 
   4  13   0      117.30       98.87      8.45 o 
   5  13   0       46.11       46.46      7.20 o 
   6  13   0       11.97       11.98      5.68 o 
   7  13   0       30.50       23.81      7.28 o 
   8  13   0       47.55       35.00      8.24 o 
   0  14   0        0.71        3.27      3.87 o 
   1  14   0       11.94        2.35      2.68 o 
   2  14   0       26.60       18.55      3.53 o 
   3  14   0       19.60       20.07      4.85 o 
   4  14   0        2.45       -2.24      3.34 o 
   5  14   0       92.42       82.39      8.74 o 
   6  14   0        2.62        1.10      5.36 o 
   7  14   0        2.97        6.22     11.11 o 
   8  14   0        0.39        9.97      8.45 o 
   1  15   0      183.38      183.23      8.00 o 
   2  15   0      112.05      103.76      6.67 o 
   3  15   0      149.51      125.79     13.77 o 
   4  15   0      205.66      217.93     16.90 o 
   5  15   0       11.16       16.94      5.88 o 
   6  15   0       25.95       19.09      7.04 o 
   7  15   0       51.24       38.04      8.42 o 
   0  16   0       77.23       86.83     11.11 o 
   1  16   0       10.40       11.42      4.03 o 
   2  16   0       14.18       10.99      3.95 o 
   3  16   0      135.32      137.68     15.18 o 
   4  16   0       12.00        2.66      7.67 o 
   5  16   0       10.88        3.44      8.45 o 
   6  16   0        9.16       -1.10      8.14 o 
   7  16   0        5.01        4.32      6.88 o 
   1  17   0       13.61       15.88      5.34 o 
   2  17   0       55.87       49.59     10.95 o 
   3  17   0        9.34        7.04      8.29 o 
   4  17   0        1.14        9.23      8.45 o 
   5  17   0      108.38      128.91     16.90 o 
   6  17   0      131.04      119.21     17.52 o 
   0  18   0        0.26        0.94      6.57 o 
   1  18   0      274.78      306.25     13.76 o 
   2  18   0       77.37       76.35     13.30 o 
   3  18   0       13.65        4.54      8.45 o 
   4  18   0       59.96       74.78     14.08 o 
   5  18   0      100.98      114.68     17.05 o 
   1  19   0      149.39      174.91     17.84 o 
   2  19   0       49.99       42.08     11.58 o 
   3  19   0        3.42       -3.13      7.98 o 
   4  19   0       13.11       12.67      9.86 o 
   0  20   0       27.43       23.00     10.17 o 
   1  20   0       42.77       48.81     12.36 o 
   2  20   0       58.26       79.32     14.39 o 
   3  20   0       46.19       36.61     12.05 o 
 -10   1   1        7.26       20.17      7.63 o 
  -9   1   1       10.66       17.97      4.51 o 
  -8   1   1        0.33       -1.23      2.48 o 
  -7   1   1        4.37        5.58      2.49 o 
  -6   1   1      634.56      660.87      7.58 o 
  -5   1   1        1.28        0.38      1.38 o 
  -4   1   1     1381.48     1488.29     11.85 o 
  -3   1   1     2072.77     2061.43     17.16 o 
  -2   1   1       26.17       23.90      1.20 o 
  -1   1   1      940.06      963.91      6.42 o 
   0   1   1        7.20       -0.51      0.51 o 
   1   1   1        0.05       -0.54      0.54 o 
   2   1   1     1950.83     1924.75     14.83 o 
   3   1   1      460.19      442.06      5.03 o 
   4   1   1       33.15       42.22      2.04 o 
   5   1   1      760.13      717.33      8.21 o 
   6   1   1      961.19     1017.63      9.68 o 
   7   1   1        4.54        3.31      2.00 o 
   8   1   1      198.66      196.70      7.95 o 
   9   1   1       33.80       48.71      7.85 o 
  10   1   1        1.31        8.81      6.56 o 
 -10   2   1        8.07       20.40     19.17 o 
  -9   2   1       77.52       77.56      6.26 o 
  -8   2   1        1.25        2.73      3.02 o 
  -7   2   1      428.49      433.04      7.55 o 
  -6   2   1      193.31      203.78      4.57 o 
  -5   2   1       15.39       18.07      2.00 o 
  -4   2   1      229.85      249.85      4.65 o 
  -3   2   1        9.80        7.14      1.20 o 
  -2   2   1      126.47      132.53      2.13 o 
  -1   2   1     2336.78     2404.91     14.74 o 
   0   2   1     7725.25     7602.11     56.47 o 
   1   2   1     1868.53     1938.18     16.25 o 
   2   2   1     5221.93     5253.06     40.59 o 
   3   2   1      597.99      643.93      6.50 o 
   4   2   1      198.29      195.76      3.58 o 
   5   2   1        3.65        3.52      1.56 o 
   6   2   1       33.65       43.24      2.64 o 
   7   2   1        2.17        6.43      2.42 o 
   8   2   1       14.73       10.84      3.29 o 
   9   2   1      196.90      206.37     12.11 o 
  10   2   1        2.61        2.19     18.77 o 
 -10   3   1       31.64       38.23     12.36 o 
  -9   3   1       36.76       44.15      5.31 o 
  -8   3   1       38.07       32.73      5.59 o 
  -7   3   1       30.07       33.50      3.12 o 
  -6   3   1        1.39       -0.49      1.91 o 
  -5   3   1      261.15      248.51      5.24 o 
  -4   3   1        0.95       -1.27      1.27 o 
  -3   3   1      189.65      173.95      3.25 o 
  -2   3   1      257.85      225.76      2.78 o 
  -1   3   1     2213.12     2251.86     15.46 o 
   0   3   1      158.16      158.28      3.34 o 
   1   3   1       49.98       44.83      2.67 o 
   2   3   1     1253.09     1181.05      9.33 o 
   3   3   1       47.39       62.37      1.95 o 
   4   3   1        0.07        0.09      1.73 o 
   5   3   1      105.81      102.43      3.25 o 
   6   3   1        0.06        1.19      1.91 o 
   7   3   1       69.77       68.23      4.03 o 
   8   3   1        0.21        0.86      3.01 o 
   9   3   1        0.83        4.07      5.64 o 
  10   3   1        5.87       18.29     12.28 o 
 -10   4   1      201.07      209.49     19.56 o 
  -9   4   1      549.37      570.24     15.60 o 
  -8   4   1       19.25       20.16      4.07 o 
  -7   4   1       25.91       28.04      2.99 o 
  -6   4   1        0.32        0.51      2.02 o 
  -5   4   1       94.39      111.55      3.89 o 
  -4   4   1        7.79        8.97      1.71 o 
  -3   4   1      611.90      591.10      6.67 o 
  -2   4   1      164.72      143.74      2.08 o 
  -1   4   1     2202.80     2066.56     15.05 o 
   0   4   1      741.61      750.28      6.86 o 
   1   4   1     2175.08     2227.65     26.87 o 
   2   4   1        6.57        9.61      0.93 o 
   3   4   1      276.15      256.79      3.96 o 
   4   4   1       26.74       25.58      2.16 o 
   5   4   1       59.75       64.54      3.05 o 
   6   4   1        0.02       -1.44      1.98 o 
   7   4   1      115.23      116.44      5.08 o 
   8   4   1       20.40       28.46      5.49 o 
   9   4   1       60.10       58.14      8.51 o 
  10   4   1        2.87       20.96     10.17 o 
 -10   5   1       30.34       39.74     13.30 o 
  -9   5   1      573.59      567.83     15.89 o 
  -8   5   1        1.30        0.04      2.91 o 
  -7   5   1      128.32      136.98      5.21 o 
  -6   5   1      139.84      142.79      4.78 o 
  -5   5   1       30.63       38.40      2.91 o 
  -4   5   1       24.69       39.79      2.28 o 
  -3   5   1       79.49      104.65      2.67 o 
  -2   5   1     2006.00     2141.48     15.56 o 
  -1   5   1     1595.62     1652.49     12.23 o 
   0   5   1      333.34      363.92      4.28 o 
   1   5   1      731.44      730.76      9.44 o 
   2   5   1     2296.02     2342.61     22.24 o 
   3   5   1     2359.13     2375.74     19.19 o 
   4   5   1      790.50      785.88      8.89 o 
   5   5   1       64.49       81.15      3.43 o 
   6   5   1       23.38       25.67      2.88 o 
   7   5   1       54.61       41.87      3.97 o 
   8   5   1       53.66       55.39      4.67 o 
   9   5   1      223.21      256.71     13.28 o 
  10   5   1       38.85       39.89     13.30 o 
 -10   6   1        1.11        1.20      6.03 o 
  -9   6   1       61.89       67.14      7.64 o 
  -8   6   1      473.02      469.65     10.66 o 
  -7   6   1      330.87      317.45     11.94 o 
  -6   6   1      202.70      205.20      5.45 o 
  -5   6   1       14.37        8.85      2.29 o 
  -4   6   1     2141.95     2184.28     25.04 o 
  -3   6   1        2.29        1.01      0.90 o 
  -2   6   1       18.61       23.18      1.31 o 
  -1   6   1     4007.15     4105.47     32.05 o 
   0   6   1     2408.09     2584.11     20.86 o 
   1   6   1      992.48      938.30     11.86 o 
   2   6   1      339.15      363.70      7.69 o 
   3   6   1     1466.20     1501.75     16.94 o 
   4   6   1      146.91      155.86      3.38 o 
   5   6   1      162.92      160.76      4.37 o 
   6   6   1      350.43      358.39      7.85 o 
   7   6   1       63.08       58.37      4.34 o 
   8   6   1       17.26        8.03      4.62 o 
   9   6   1      226.49      243.28     10.89 o 
  10   6   1      293.78      274.26     22.37 o 
 -10   7   1       22.55       19.92      6.83 o 
  -9   7   1        8.85       19.86      6.03 o 
  -8   7   1     1269.95     1226.35     23.26 o 
  -7   7   1      268.99      258.46     10.14 o 
  -6   7   1        0.09        4.16      2.25 o 
  -5   7   1      161.29      142.64      4.53 o 
  -4   7   1     1173.72     1195.73     13.25 o 
  -3   7   1      240.82      203.33      3.77 o 
  -2   7   1       43.09       47.92      2.59 o 
  -1   7   1     3181.80     3653.22     30.91 o 
   0   7   1        8.87       10.13      1.20 o 
   1   7   1      419.00      427.30      5.97 o 
   2   7   1      462.95      468.61     10.56 o 
   3   7   1      925.30     1086.63     11.62 o 
   4   7   1        1.18        1.02      1.20 o 
   5   7   1       81.59       86.99      5.35 o 
   6   7   1      878.12      852.99     14.91 o 
   7   7   1       55.03       48.78      4.86 o 
   8   7   1        3.72        5.69      4.51 o 
   9   7   1       20.61       30.28      6.33 o 
  10   7   1      520.54      521.76     30.04 o 
 -10   8   1      123.76      110.20     11.90 o 
  -9   8   1        2.05        4.41      5.34 o 
  -8   8   1     1099.90     1069.01     27.81 o 
  -7   8   1       29.70       28.72      4.63 o 
  -6   8   1       26.27       28.62      3.98 o 
  -5   8   1      231.96      255.26      7.39 o 
  -4   8   1        2.59        3.37      1.47 o 
  -3   8   1      412.76      428.60      5.88 o 
  -2   8   1      585.85      591.16      7.39 o 
  -1   8   1      538.50      634.63      7.64 o 
   0   8   1      184.12      186.78      3.61 o 
   1   8   1      648.64      630.00     10.73 o 
   2   8   1       92.35       96.09      5.54 o 
   3   8   1      287.38      315.87      5.35 o 
   4   8   1      256.72      242.88      4.97 o 
   5   8   1      360.86      357.05      8.99 o 
   6   8   1      168.03      159.55      6.62 o 
   7   8   1        9.04        8.70      4.49 o 
   8   8   1        0.01        7.10      5.71 o 
   9   8   1        0.54        6.19      5.25 o 
  -9   9   1        0.04       14.31      5.92 o 
  -8   9   1       73.97       73.72     10.33 o 
  -7   9   1        0.20        1.65      3.28 o 
  -6   9   1       41.49       39.43      4.53 o 
  -5   9   1        5.82        5.85      2.37 o 
  -4   9   1      220.70      226.68      6.35 o 
  -3   9   1      228.99      238.30      5.54 o 
  -2   9   1      104.18       92.61      3.64 o 
  -1   9   1       14.85       23.38      2.02 o 
   0   9   1       17.04       17.96      1.68 o 
   1   9   1        6.35        6.07      1.70 o 
   2   9   1       35.80       36.60      2.93 o 
   3   9   1      129.54      127.06      4.08 o 
   4   9   1      190.30      180.73      5.90 o 
   5   9   1       17.87       20.04      3.94 o 
   6   9   1       66.26       68.20      5.27 o 
   7   9   1       48.96       51.99      5.37 o 
   8   9   1       38.38       44.97      7.75 o 
   9   9   1        0.04        4.73      6.12 o 
  -9  10   1        0.00       14.21      6.20 o 
  -8  10   1       17.47       23.59      7.31 o 
  -7  10   1      157.28      157.32     11.06 o 
  -6  10   1      115.76      121.64      6.78 o 
  -5  10   1      274.05      267.96      8.50 o 
  -4  10   1      363.18      349.65      7.66 o 
  -3  10   1       83.92       72.72      4.11 o 
  -2  10   1      222.69      179.80      4.96 o 
  -1  10   1      282.96      299.01      5.13 o 
   0  10   1       50.53       43.49      2.35 o 
   1  10   1        0.24        2.52      1.32 o 
   2  10   1       96.75       97.17      3.85 o 
   3  10   1      186.32      180.62      5.03 o 
   4  10   1       74.51       66.78      5.55 o 
   5  10   1       72.52       77.70      6.13 o 
   6  10   1       75.25       75.18      6.61 o 
   7  10   1       65.55       42.13     13.85 o 
   8  10   1        1.00       -0.44      5.48 o 
   9  10   1      119.45      126.41     25.58 o 
  -9  11   1      122.90      124.44      9.85 o 
  -8  11   1       24.49       33.26      7.74 o 
  -7  11   1        4.27        5.61      6.26 o 
  -6  11   1       11.20       13.82      4.58 o 
  -5  11   1        0.23       -1.12      3.32 o 
  -4  11   1      545.50      522.63     12.80 o 
  -3  11   1        0.68        0.11      2.10 o 
  -2  11   1     1047.04     1083.32     14.15 o 
  -1  11   1       11.16        4.60      1.98 o 
   0  11   1        5.62        7.87      2.03 o 
   1  11   1        1.38       -0.45      1.83 o 
   2  11   1        0.85       -0.14      1.89 o 
   3  11   1       79.56       74.21      3.91 o 
   4  11   1      160.14      181.95      7.98 o 
   5  11   1       13.47       10.49      3.91 o 
   6  11   1      403.77      405.79     15.54 o 
   7  11   1       22.32       23.49     11.26 o 
   8  11   1       33.45       36.16      8.08 o 
   9  11   1        1.04        3.22      6.58 o 
  -8  12   1      106.81      127.22     11.61 o 
  -7  12   1       96.48       90.22      9.68 o 
  -6  12   1      118.31       92.03      8.96 o 
  -5  12   1        0.04        0.61      4.05 o 
  -4  12   1        0.21       -0.54      2.61 o 
  -3  12   1      660.12      571.23     11.58 o 
  -2  12   1     3692.62     3562.08     44.83 o 
  -1  12   1       50.49       49.54      4.05 o 
   0  12   1        1.84        1.85      2.54 o 
   1  12   1      256.13      233.03      5.98 o 
   2  12   1       14.23       11.33      2.68 o 
   3  12   1      150.30      146.61      7.32 o 
   4  12   1     1452.55     1339.38     34.37 o 
   5  12   1      357.45      325.30     13.66 o 
   6  12   1       31.07       34.42      9.78 o 
   7  12   1       12.52       10.11      6.16 o 
   8  12   1       14.43       11.26      7.29 o 
  -8  13   1      113.99       99.97     11.34 o 
  -7  13   1        7.14        8.74      7.98 o 
  -6  13   1        1.93        5.60      4.96 o 
  -5  13   1       22.90       20.81      5.81 o 
  -4  13   1       42.27       42.87      9.07 o 
  -3  13   1       62.98       44.50      4.19 o 
  -2  13   1     2264.94     2220.49     32.22 o 
  -1  13   1      802.84      834.42     14.46 o 
   0  13   1        8.11        2.78      2.68 o 
   1  13   1        0.97       -2.15      2.45 o 
   2  13   1        6.99        7.53      2.50 o 
   3  13   1      262.65      275.90      8.06 o 
   4  13   1     1301.69     1282.60     28.12 o 
   5  13   1      171.58      142.31      9.75 o 
   6  13   1        1.07        5.79      5.64 o 
   7  13   1        6.71        1.07      6.34 o 
   8  13   1       12.33        9.13      9.54 o 
  -8  14   1        5.29       25.87      7.74 o 
  -7  14   1       55.91       69.63     24.48 o 
  -6  14   1        0.44        7.05      5.57 o 
  -5  14   1        2.77       -0.69      4.34 o 
  -4  14   1       12.87       13.53      4.85 o 
  -3  14   1      542.02      454.04     14.63 o 
  -2  14   1      874.20      787.92     14.42 o 
  -1  14   1       99.29      101.02      5.69 o 
   0  14   1      235.89      234.75      7.57 o 
   1  14   1      242.86      222.57      7.42 o 
   2  14   1      180.49      186.67     10.00 o 
   3  14   1      534.48      513.89     16.01 o 
   4  14   1     1499.24     1354.85     43.49 o 
   5  14   1      276.59      233.88     12.19 o 
   6  14   1       69.09       39.98      7.42 o 
   7  14   1        0.32        6.89      7.90 o 
   8  14   1        0.29        6.46     12.20 o 
  -7  15   1       35.94       40.07      8.63 o 
  -6  15   1        2.82        5.86      5.41 o 
  -5  15   1       12.14       14.65      7.59 o 
  -4  15   1      164.75      154.26     14.71 o 
  -3  15   1       46.97       30.33      5.70 o 
  -2  15   1       79.87       69.37      6.76 o 
  -1  15   1       21.60       23.75      4.39 o 
   0  15   1        2.92        1.64      3.09 o 
   1  15   1        7.55        1.15      3.70 o 
   2  15   1        7.59        5.04      3.22 o 
   3  15   1       27.13       16.43      8.45 o 
   4  15   1        0.94        0.78      6.57 o 
   5  15   1        0.01        2.21      5.14 o 
   6  15   1       12.72        7.59      6.08 o 
   7  15   1        3.47       11.69     10.80 o 
  -7  16   1        0.90        0.05      6.47 o 
  -6  16   1       23.05       13.92     10.01 o 
  -5  16   1       16.62        5.32      8.14 o 
  -4  16   1       32.37       33.48     10.33 o 
  -3  16   1        0.03        4.22      7.04 o 
  -2  16   1      178.09      165.85      9.73 o 
  -1  16   1        0.04        0.07      3.36 o 
   0  16   1       77.97       72.28      7.63 o 
   1  16   1        2.60        6.98      4.37 o 
   2  16   1      168.45      161.35     10.07 o 
   3  16   1        1.01        1.10      7.20 o 
   4  16   1       43.63       24.09      9.54 o 
   5  16   1       20.96       15.96      9.86 o 
   6  16   1       71.16       91.18     10.15 o 
  -6  17   1        0.08        4.85      9.70 o 
  -5  17   1        1.77       -0.16      8.45 o 
  -4  17   1        0.53       -5.16      7.04 o 
  -3  17   1       24.24       32.39     10.01 o 
  -2  17   1       89.24      113.37     10.17 o 
  -1  17   1       68.47       73.11      8.02 o 
   0  17   1       13.61        7.60      5.16 o 
   1  17   1        0.01       -0.57      4.54 o 
   2  17   1        4.29       -1.25      6.57 o 
   3  17   1        5.88        1.10      7.82 o 
   4  17   1       20.24       10.33      8.60 o 
   5  17   1        9.07       11.89      9.54 o 
   6  17   1       34.74       21.59     11.58 o 
  -5  18   1       19.52       18.46     10.64 o 
  -4  18   1       53.49       41.46     11.73 o 
  -3  18   1        9.59        1.10      7.98 o 
  -2  18   1        8.64        3.13      7.98 o 
  -1  18   1        6.67       12.28      5.63 o 
   0  18   1       39.48       38.36      7.67 o 
   1  18   1       18.71       17.05      9.07 o 
   2  18   1        0.09        5.63      7.67 o 
   3  18   1       63.43       59.76     12.67 o 
   4  18   1       70.18       66.96     13.61 o 
   5  18   1        8.59        2.03      9.39 o 
  -4  19   1      129.40      160.99     18.62 o 
  -3  19   1       85.36       59.45     12.99 o 
  -2  19   1       30.25       20.65     10.17 o 
  -1  19   1        5.83        5.74      5.59 o 
   0  19   1      294.72      330.47     14.82 o 
   1  19   1       16.47       19.24      9.70 o 
   2  19   1      133.20      179.45     18.93 o 
   3  19   1        9.60       11.89     10.01 o 
   4  19   1        6.74        7.82     10.48 o 
  -3  20   1       54.45       66.02     13.61 o 
  -2  20   1       51.21       28.63     10.95 o 
  -1  20   1       78.79       85.89     14.24 o 
   0  20   1       17.82       15.18      9.86 o 
   1  20   1       44.52       50.06     12.52 o 
   2  20   1       58.74       35.36     11.89 o 
   3  20   1       78.78       88.71     15.64 o 
 -10   0   2       67.31       87.61     14.39 o 
  -9   0   2        8.54        3.44      8.14 o 
  -8   0   2       39.21       32.94      5.46 o 
  -7   0   2       12.05       13.69      3.45 o 
  -6   0   2       71.96       63.02      4.60 o 
  -5   0   2     1862.17     1935.92     20.42 o 
  -4   0   2      548.40      558.62      7.83 o 
  -3   0   2     5457.35     5606.45     45.31 o 
  -2   0   2     2581.91     2515.64     18.66 o 
  -1   0   2     3365.30     3554.32     25.32 o 
   0   0   2      260.26      220.98      3.49 o 
   1   0   2     3185.43     3067.01     42.61 o 
   2   0   2   149287.47   154430.23   1456.20 o 
   3   0   2      491.35      517.50      8.32 o 
   4   0   2     1092.90     1131.33     16.05 o 
   5   0   2      229.29      269.44      6.10 o 
   6   0   2       27.11       24.62      3.19 o 
   7   0   2      107.72      118.10      7.97 o 
   8   0   2      172.97      194.62     15.49 o 
   9   0   2      710.14      675.08     30.19 o 
  10   0   2       39.04       44.59     13.14 o 
 -10   1   2       83.36      110.16     11.00 o 
  -9   1   2       31.63       22.98      4.76 o 
  -8   1   2        1.63        4.76      2.84 o 
  -7   1   2       30.20       33.58      3.19 o 
  -6   1   2       71.14       67.09      3.59 o 
  -5   1   2      777.20      892.07      8.82 o 
  -4   1   2      183.52      143.50      3.03 o 
  -3   1   2       79.52      100.47      2.41 o 
  -2   1   2      150.75      166.81      2.20 o 
  -1   1   2     2935.91     3078.40     19.15 o 
   0   1   2       10.81       27.95      0.78 o 
   1   1   2     1746.85     1797.88     16.52 o 
   2   1   2    13644.24    13984.79     99.03 o 
   3   1   2      203.15      185.04      2.96 o 
   4   1   2     1859.82     1906.65     14.78 o 
   5   1   2       48.74       60.80      2.59 o 
   6   1   2      165.67      166.78      3.89 o 
   7   1   2      210.02      217.30      5.99 o 
   8   1   2       21.09       31.68      6.58 o 
   9   1   2        6.41       17.58      6.68 o 
  10   1   2        1.35       -4.58      9.62 o 
 -10   2   2       26.51       38.86      9.23 o 
  -9   2   2        5.81       -0.46      3.81 o 
  -8   2   2       10.57       12.07      2.94 o 
  -7   2   2        2.42        1.57      2.30 o 
  -6   2   2      144.18      156.02      4.49 o 
  -5   2   2     1657.03     1701.47     15.00 o 
  -4   2   2     1042.76     1053.50     10.69 o 
  -3   2   2      585.40      663.97      6.39 o 
  -2   2   2      207.57      189.19      2.55 o 
  -1   2   2        1.65        1.90      0.63 o 
   0   2   2     9466.83     9079.15     55.13 o 
   1   2   2     5916.52     5777.31     60.13 o 
   2   2   2    12323.79    13125.77    101.25 o 
   3   2   2       17.76       26.00      1.16 o 
   4   2   2      610.05      554.07      6.21 o 
   5   2   2        1.10        1.57      1.47 o 
   6   2   2       39.18       30.64      3.21 o 
   7   2   2        8.95        4.34      2.43 o 
   8   2   2       93.13       80.18      8.56 o 
   9   2   2        3.30       -2.23      5.48 o 
  10   2   2        0.01        4.98      6.58 o 
 -10   3   2       90.86      101.51     26.75 o 
  -9   3   2        6.79        7.91      4.28 o 
  -8   3   2       51.66       43.99      3.79 o 
  -7   3   2       20.30       24.11      2.97 o 
  -6   3   2        0.88        0.00      1.97 o 
  -5   3   2      121.50      129.49      3.86 o 
  -4   3   2      305.81      327.07      5.59 o 
  -3   3   2      215.86      221.00      3.33 o 
  -2   3   2     2226.26     2186.81     14.92 o 
  -1   3   2      295.81      293.67      3.19 o 
   0   3   2     1457.82     1465.48     10.00 o 
   1   3   2     1805.20     1730.04     13.87 o 
   2   3   2      423.27      399.06      4.96 o 
   3   3   2      270.88      252.34      4.10 o 
   4   3   2      129.91      119.77      2.98 o 
   5   3   2       47.75       52.72      2.30 o 
   6   3   2       63.11       61.76      4.31 o 
   7   3   2       16.80       13.33      3.32 o 
   8   3   2        1.32        7.17      3.86 o 
   9   3   2        0.69        6.00      7.51 o 
  10   3   2        0.01       11.89     10.33 o 
 -10   4   2      192.85      181.16     12.17 o 
  -9   4   2       34.41       45.95      7.45 o 
  -8   4   2        0.63        3.19      3.09 o 
  -7   4   2       24.03       22.10      2.95 o 
  -6   4   2      127.35      129.37      4.10 o 
  -5   4   2      718.95      705.35      9.58 o 
  -4   4   2       60.39       67.72      2.95 o 
  -3   4   2      310.56      374.88      4.56 o 
  -2   4   2     1477.65     1587.55     12.11 o 
  -1   4   2      177.78      192.02      3.10 o 
   0   4   2      328.65      325.86      3.64 o 
   1   4   2      114.76      135.36      2.78 o 
   2   4   2     1963.55     2085.69     18.32 o 
   3   4   2        9.76       16.78      1.49 o 
   4   4   2      374.33      425.52      5.74 o 
   5   4   2        0.91        3.06      1.39 o 
   6   4   2        2.54       -2.31      3.88 o 
   7   4   2       85.78       95.96      6.57 o 
   8   4   2       66.89       61.42      4.67 o 
   9   4   2        0.31       16.85     10.56 o 
  10   4   2       50.28       52.25     14.08 o 
 -10   5   2      497.83      491.82     19.60 o 
  -9   5   2       93.68       89.84      6.94 o 
  -8   5   2       44.10       42.81      5.64 o 
  -7   5   2      267.53      254.66      6.14 o 
  -6   5   2        3.60        7.75      2.37 o 
  -5   5   2      640.95      621.56      9.01 o 
  -4   5   2       61.98       62.42      2.98 o 
  -3   5   2     1667.10     1871.60     16.61 o 
  -2   5   2      103.12      123.15      2.42 o 
  -1   5   2      172.23      144.83      2.38 o 
   0   5   2      329.86      347.58      3.98 o 
   1   5   2      978.27     1096.25     11.76 o 
   2   5   2      620.05      598.60      7.40 o 
   3   5   2        1.06        3.82      0.92 o 
   4   5   2     1115.32     1119.74     11.43 o 
   5   5   2      123.00      129.81      5.05 o 
   6   5   2       13.84       17.35      2.61 o 
   7   5   2       38.35       39.31      4.26 o 
   8   5   2        7.15        6.85      4.88 o 
   9   5   2       25.63       18.30     10.95 o 
  10   5   2        0.73       36.45     12.52 o 
 -10   6   2      260.26      270.06     12.41 o 
  -9   6   2      235.04      236.14     15.07 o 
  -8   6   2        0.42        3.70      3.54 o 
  -7   6   2       17.08       15.26      3.16 o 
  -6   6   2        0.51        1.77      2.23 o 
  -5   6   2       51.20       55.46      4.21 o 
  -4   6   2      144.62      156.98      4.29 o 
  -3   6   2     1632.05     1706.77     13.32 o 
  -2   6   2      579.43      636.37      6.11 o 
  -1   6   2      139.07      129.80      2.88 o 
   0   6   2      950.08     1125.61      9.57 o 
   1   6   2        1.52        3.68      1.13 o 
   2   6   2      183.76      180.43      3.80 o 
   3   6   2      330.98      358.60      4.92 o 
   4   6   2      797.68      793.21      8.99 o 
   5   6   2      135.04      135.53      5.27 o 
   6   6   2       28.17       25.12      3.08 o 
   7   6   2      105.46       95.49      5.85 o 
   8   6   2       41.56       39.29      5.63 o 
   9   6   2      306.24      298.66     21.90 o 
  10   6   2       34.98       28.32     12.36 o 
 -10   7   2       25.29       34.70     22.45 o 
  -9   7   2      153.22      176.12     10.24 o 
  -8   7   2        7.63        6.35      4.74 o 
  -7   7   2      149.93      142.83      7.99 o 
  -6   7   2       61.68       67.69      3.88 o 
  -5   7   2       53.87       56.63      3.45 o 
  -4   7   2      187.80      186.26      4.71 o 
  -3   7   2      638.75      690.01      7.32 o 
  -2   7   2      130.08      125.53      2.64 o 
  -1   7   2      774.23      809.30      9.78 o 
   0   7   2     1488.73     1786.05     15.28 o 
   1   7   2      961.04      989.33     12.99 o 
   2   7   2       12.98       23.52      1.87 o 
   3   7   2        9.49        8.74      1.47 o 
   4   7   2      272.48      311.69      5.37 o 
   5   7   2       78.98       73.50      4.76 o 
   6   7   2       39.24       38.68      5.56 o 
   7   7   2      187.73      186.14      9.80 o 
   8   7   2        8.04       12.91      9.46 o 
   9   7   2      355.72      346.00     15.88 o 
  10   7   2       34.60       45.21     13.92 o 
  -9   8   2        0.40       11.96      5.85 o 
  -8   8   2      356.35      349.74     10.86 o 
  -7   8   2       40.61       54.51      6.16 o 
  -6   8   2      214.65      213.30      6.45 o 
  -5   8   2      701.93      672.95      9.84 o 
  -4   8   2       63.80       72.45      3.39 o 
  -3   8   2      266.31      248.51      4.04 o 
  -2   8   2       93.73      127.14      2.61 o 
  -1   8   2      168.51      204.87      4.01 o 
   0   8   2     2559.42     2670.76     23.47 o 
   1   8   2      486.57      492.87      8.26 o 
   2   8   2        0.08        2.60      1.36 o 
   3   8   2      362.71      398.39      6.58 o 
   4   8   2        0.02        0.20      1.67 o 
   5   8   2        2.40        1.51      3.03 o 
   6   8   2      185.90      172.91      8.33 o 
   7   8   2       30.40       36.74      4.64 o 
   8   8   2        0.69        3.37      5.25 o 
   9   8   2      291.89      283.42     15.01 o 
  -9   9   2       44.82       57.16      7.75 o 
  -8   9   2      152.39      152.22      9.76 o 
  -7   9   2       11.66       13.38      4.62 o 
  -6   9   2      226.83      197.60      7.62 o 
  -5   9   2      153.86      138.41      5.30 o 
  -4   9   2       47.60       44.60      4.33 o 
  -3   9   2       37.57       43.35      2.04 o 
  -2   9   2       91.28       73.00      2.29 o 
  -1   9   2      120.12       96.79      3.08 o 
   0   9   2       21.31       15.33      1.72 o 
   1   9   2       87.26      119.24      3.85 o 
   2   9   2       26.59       30.87      2.46 o 
   3   9   2       40.76       25.77      2.38 o 
   4   9   2       58.50       67.28      4.16 o 
   5   9   2        3.66        1.85      3.07 o 
   6   9   2       59.40       50.96      5.56 o 
   7   9   2        0.07       -0.61      3.90 o 
   8   9   2        1.66        1.06      5.75 o 
   9   9   2       13.75        9.92      7.12 o 
  -9  10   2       17.12       30.18     10.62 o 
  -8  10   2       67.41       78.90      9.64 o 
  -7  10   2      236.65      227.45     12.43 o 
  -6  10   2        3.66        7.47      3.51 o 
  -5  10   2      187.43      173.95      6.57 o 
  -4  10   2        1.73       -2.40      2.40 o 
  -3  10   2       46.70       48.97      3.66 o 
  -2  10   2      358.95      308.65      5.57 o 
  -1  10   2       15.99       19.39      2.00 o 
   0  10   2      510.66      477.56      7.92 o 
   1  10   2        7.94        6.25      1.95 o 
   2  10   2      136.68      121.72      4.63 o 
   3  10   2        9.28        7.90      2.18 o 
   4  10   2       20.76       16.82      2.98 o 
   5  10   2       53.79       54.77      5.57 o 
   6  10   2        3.41        5.21      4.11 o 
   7  10   2       33.18       41.24     12.59 o 
   8  10   2       15.54        9.54      6.80 o 
   9  10   2       22.13       20.67      7.52 o 
  -9  11   2       11.20       22.59      6.49 o 
  -8  11   2        5.63        8.66     11.19 o 
  -7  11   2        0.76        8.18      5.84 o 
  -6  11   2      109.82       96.21      8.94 o 
  -5  11   2      134.12      124.79      5.42 o 
  -4  11   2       17.24       14.69      3.11 o 
  -3  11   2      167.37      181.72      5.46 o 
  -2  11   2     1146.98     1088.19     14.25 o 
  -1  11   2       81.68       81.88      3.83 o 
   0  11   2      151.33      140.91      4.62 o 
   1  11   2      441.55      405.33      7.65 o 
   2  11   2       42.75       39.67      3.13 o 
   3  11   2      249.99      239.38      8.92 o 
   4  11   2      352.32      329.89     17.16 o 
   5  11   2      148.41      128.16     11.02 o 
   6  11   2       41.19       35.79      6.69 o 
   7  11   2        0.01        3.15      6.10 o 
   8  11   2       23.46       23.01      7.46 o 
   9  11   2       27.21       23.04      9.00 o 
  -8  12   2      147.03      162.95     12.70 o 
  -7  12   2        0.06       -0.70      6.18 o 
  -6  12   2      175.75      173.27     10.84 o 
  -5  12   2       11.81       15.72      5.20 o 
  -4  12   2       30.09       23.31      3.52 o 
  -3  12   2      131.77      114.87      4.79 o 
  -2  12   2       63.52       60.21      5.57 o 
  -1  12   2       16.13       13.71      2.99 o 
   0  12   2       72.60       64.71      4.57 o 
   1  12   2       90.33       95.53      4.31 o 
   2  12   2       59.48       64.97      5.14 o 
   3  12   2      938.25      847.65     41.93 o 
   4  12   2      109.54      119.90      7.50 o 
   5  12   2       47.28       50.58      7.02 o 
   6  12   2      509.90      512.22     17.92 o 
   7  12   2       14.01       10.33      6.08 o 
   8  12   2        0.31        5.79      6.17 o 
  -8  13   2       48.66       61.88     11.19 o 
  -7  13   2       23.96       24.19      6.97 o 
  -6  13   2       17.03       13.78      5.86 o 
  -5  13   2      111.14      111.38     13.14 o 
  -4  13   2       94.88       94.91      7.56 o 
  -3  13   2       70.05       76.66      5.67 o 
  -2  13   2      570.29      498.32     10.82 o 
  -1  13   2       12.35        8.77      2.96 o 
   0  13   2      148.82      144.03      7.66 o 
   1  13   2       18.98       15.32      3.11 o 
   2  13   2       67.37       72.69      4.13 o 
   3  13   2      282.84      247.15     12.20 o 
   4  13   2      108.18      105.72      8.48 o 
   5  13   2       27.56       37.44      6.74 o 
   6  13   2        5.43       10.77      5.91 o 
   7  13   2      139.76      142.78     11.95 o 
   8  13   2        0.61       -0.29      6.13 o 
  -8  14   2        5.26        9.46      8.76 o 
  -7  14   2       12.07       17.21      6.75 o 
  -6  14   2       14.49       15.20      7.90 o 
  -5  14   2       49.30       42.98      6.79 o 
  -4  14   2        6.36        4.92      3.28 o 
  -3  14   2       37.95       28.38      5.45 o 
  -2  14   2        0.73        0.57      3.11 o 
  -1  14   2       97.04       83.93      5.36 o 
   0  14   2        0.06        0.95      2.71 o 
   1  14   2       46.64       48.96      4.34 o 
   2  14   2        1.00       -0.53      3.15 o 
   3  14   2       14.77       19.09      5.30 o 
   4  14   2       25.29       24.86      6.13 o 
   5  14   2       22.62       37.70     12.12 o 
   6  14   2        5.68        4.65      5.74 o 
   7  14   2       22.33       12.13      6.79 o 
  -7  15   2        1.85        2.86      6.41 o 
  -6  15   2        0.51       10.07      8.92 o 
  -5  15   2       21.79       23.62      9.07 o 
  -4  15   2      146.86      128.29     14.39 o 
  -3  15   2       84.21       85.63     16.19 o 
  -2  15   2      239.35      203.01      8.42 o 
  -1  15   2      250.95      242.52      9.15 o 
   0  15   2       78.85       75.62      5.42 o 
   1  15   2      115.68      120.24      7.14 o 
   2  15   2        0.16        1.93      4.04 o 
   3  15   2       99.81      107.95     13.61 o 
   4  15   2       38.24       10.53     15.41 o 
   5  15   2       43.66       36.57      7.13 o 
   6  15   2       92.14       79.89      9.64 o 
   7  15   2        0.18        9.93      6.75 o 
  -6  16   2        0.36       18.93     10.33 o 
  -5  16   2       47.32       29.26     10.17 o 
  -4  16   2       18.10       19.71      8.76 o 
  -3  16   2       44.32       35.37      8.76 o 
  -2  16   2       95.52       98.29      8.57 o 
  -1  16   2       45.15       54.91      6.20 o 
   0  16   2       23.50       22.69      5.63 o 
   1  16   2        1.20       -1.04      3.91 o 
   2  16   2       61.65       70.52      7.83 o 
   3  16   2       32.52       24.41      9.07 o 
   4  16   2       66.04       46.93     11.42 o 
   5  16   2      111.63      113.58     15.80 o 
   6  16   2        1.70        3.97      6.24 o 
  -6  17   2        3.57        0.31      9.07 o 
  -5  17   2       62.17       60.70     13.14 o 
  -4  17   2      162.87      149.10     16.58 o 
  -3  17   2       32.45       35.98     10.17 o 
  -2  17   2       16.57       21.45      5.84 o 
  -1  17   2        0.02        0.90      4.46 o 
   0  17   2      109.25      132.96      9.89 o 
   1  17   2       72.81       65.71     11.73 o 
   2  17   2        6.78        2.82      6.88 o 
   3  17   2        1.28       -0.16      7.35 o 
   4  17   2        8.32       21.75     10.01 o 
   5  17   2       24.53       29.41     11.26 o 
   6  17   2        0.46       -2.35      8.76 o 
  -5  18   2        5.19       -7.04      8.14 o 
  -4  18   2       16.66       26.75     10.64 o 
  -3  18   2       91.57      119.68     15.33 o 
  -2  18   2       43.18       34.18      7.08 o 
  -1  18   2        8.25        1.19      4.85 o 
   0  18   2       98.07      107.37      9.64 o 
   1  18   2      403.98      453.08     24.88 o 
   2  18   2        0.55        9.54      8.45 o 
   3  18   2       71.16      115.77     16.11 o 
   4  18   2       34.89       43.81     12.20 o 
   5  18   2        7.02        0.00      8.92 o 
  -4  19   2      310.23      311.02     23.00 o 
  -3  19   2      167.18      172.56     18.46 o 
  -2  19   2       76.33       68.99     13.14 o 
  -1  19   2       23.53       15.46      6.13 o 
   0  19   2       27.21       29.26     10.48 o 
   1  19   2       40.60       38.96     11.26 o 
   2  19   2        0.04       -4.22      7.82 o 
   3  19   2      168.69      181.17     19.87 o 
   4  19   2       21.62        9.23      9.86 o 
  -3  20   2       51.87       33.17     11.89 o 
  -2  20   2        0.20        2.50      9.23 o 
  -1  20   2        0.93        6.04      6.08 o 
   0  20   2        9.20        2.50      8.92 o 
   1  20   2       42.58       48.97     13.14 o 
   2  20   2       16.96       13.30     10.95 o 
   3  20   2       44.91       25.03     12.05 o 
 -10   1   3      108.78      122.08     41.54 o 
  -9   1   3        1.15        4.54      4.92 o 
  -8   1   3       10.49       10.34      3.08 o 
  -7   1   3       45.65       49.80      3.66 o 
  -6   1   3        0.22       -1.94      1.94 o 
  -5   1   3       45.52       46.28      2.57 o 
  -4   1   3     1161.49     1228.99      9.89 o 
  -3   1   3        0.67        4.13      0.92 o 
  -2   1   3     1191.08     1337.00      9.81 o 
  -1   1   3     2201.18     2313.39     13.12 o 
   0   1   3      275.59      268.00      2.90 o 
   1   1   3     5794.82     6042.00     52.52 o 
   2   1   3     2147.59     2117.87     22.00 o 
   3   1   3       30.13       28.85      1.47 o 
   4   1   3     1755.14     1826.73     15.20 o 
   5   1   3      337.90      350.70      5.10 o 
   6   1   3      142.83      138.86      4.76 o 
   7   1   3      172.91      157.23     13.53 o 
   8   1   3      580.30      531.86     17.68 o 
   9   1   3       28.82       34.11      7.85 o 
  10   1   3       40.39       38.68      8.57 o 
 -10   2   3        6.72        8.22     17.99 o 
  -9   2   3       27.67       21.36      4.96 o 
  -8   2   3       20.13       17.21      3.25 o 
  -7   2   3      187.31      170.82      5.31 o 
  -6   2   3        6.25        9.20      2.12 o 
  -5   2   3      331.03      352.33      5.64 o 
  -4   2   3     1339.70     1441.60     12.80 o 
  -3   2   3       89.37      110.93      2.34 o 
  -2   2   3      485.98      495.30      4.29 o 
  -1   2   3       98.19      109.97      1.75 o 
   0   2   3        1.18        1.13      0.71 o 
   1   2   3      200.11      270.25      8.81 o 
   2   2   3      900.75      915.49     11.04 o 
   3   2   3     1782.99     1835.45     15.06 o 
   4   2   3      506.23      545.08      6.91 o 
   5   2   3        2.25        4.24      1.41 o 
   6   2   3       83.18       88.19      4.21 o 
   7   2   3       13.80        7.08      3.15 o 
   8   2   3        0.13       10.21      5.40 o 
   9   2   3        3.09        2.87      5.92 o 
  10   2   3        4.19       18.53      7.19 o 
 -10   3   3       43.68       49.81     15.31 o 
  -9   3   3       84.87       96.57      7.09 o 
  -8   3   3      234.63      227.29      6.39 o 
  -7   3   3      262.27      270.72      6.39 o 
  -6   3   3       72.95       93.90      3.71 o 
  -5   3   3      192.86      175.33      4.45 o 
  -4   3   3      310.75      321.07      4.96 o 
  -3   3   3      307.76      298.84      3.74 o 
  -2   3   3        3.72        3.73      0.86 o 
  -1   3   3        3.54       10.78      0.95 o 
   0   3   3     1119.11      979.70      7.29 o 
   1   3   3     5042.94     4920.12     34.38 o 
   2   3   3      323.74      325.54      5.53 o 
   3   3   3        0.02        2.66      1.14 o 
   4   3   3      361.14      358.65      6.83 o 
   5   3   3        4.87        7.95      1.75 o 
   6   3   3        0.33       -1.10      3.07 o 
   7   3   3       33.48       35.54      4.06 o 
   8   3   3        2.25        5.59      5.79 o 
   9   3   3        4.03       -5.35     16.82 o 
  10   3   3        1.20       25.66     10.48 o 
 -10   4   3      234.51      220.19      9.76 o 
  -9   4   3       74.28       78.65     11.14 o 
  -8   4   3      257.83      240.77      6.60 o 
  -7   4   3      881.58      875.22     11.71 o 
  -6   4   3      243.43      226.50      5.44 o 
  -5   4   3       58.93       64.92      3.25 o 
  -4   4   3       41.37       44.06      2.59 o 
  -3   4   3      137.24      173.34      3.44 o 
  -2   4   3      193.86      206.68      3.21 o 
  -1   4   3     1508.83     1453.06     15.12 o 
   0   4   3       66.74       70.08      1.57 o 
   1   4   3      357.29      349.64      3.82 o 
   2   4   3      325.58      330.19      4.57 o 
   3   4   3       42.48       55.15      2.76 o 
   4   4   3      745.98      744.32      9.81 o 
   5   4   3       16.25       17.53      2.01 o 
   6   4   3        1.92        3.10      2.27 o 
   7   4   3        2.76       -2.96      2.96 o 
   8   4   3        0.14       -0.34      5.11 o 
   9   4   3       36.58       30.98     11.42 o 
  10   4   3       12.22       14.55     11.11 o 
 -10   5   3       22.15        8.97      6.44 o 
  -9   5   3       53.02       54.47      6.78 o 
  -8   5   3        0.10        2.20      3.53 o 
  -7   5   3      416.73      411.81      7.85 o 
  -6   5   3        4.18        4.48      2.34 o 
  -5   5   3      100.41      111.28      3.97 o 
  -4   5   3       84.90       89.11      3.16 o 
  -3   5   3      183.30      219.69      4.15 o 
  -2   5   3      789.33     1014.46      8.88 o 
  -1   5   3      120.07      112.29      2.35 o 
   0   5   3     1132.60     1235.32      9.73 o 
   1   5   3       71.23       99.37      1.72 o 
   2   5   3      237.83      226.73      3.95 o 
   3   5   3     1055.73     1020.55     13.21 o 
   4   5   3      886.43      958.56     13.25 o 
   5   5   3      814.96      828.75     12.95 o 
   6   5   3       70.49       68.94      4.57 o 
   7   5   3       26.97       25.06      3.89 o 
   8   5   3       14.30       11.58      5.63 o 
   9   5   3       82.70       83.86     15.18 o 
  10   5   3       13.40       22.22     10.80 o 
 -10   6   3       48.36       35.86      7.06 o 
  -9   6   3       83.37       73.85     11.47 o 
  -8   6   3        6.51        6.71      3.66 o 
  -7   6   3       18.23       14.06      3.17 o 
  -6   6   3      329.58      320.28      6.50 o 
  -5   6   3      110.71       94.69      4.12 o 
  -4   6   3      596.24      555.02      7.51 o 
  -3   6   3        1.29        2.49      1.25 o 
  -2   6   3     4205.48     4370.47     31.91 o 
  -1   6   3      475.40      514.66      6.91 o 
   0   6   3      286.14      317.09      4.46 o 
   1   6   3      967.50      947.31      8.43 o 
   2   6   3      986.44     1039.57     13.04 o 
   3   6   3       31.75       45.34      2.38 o 
   4   6   3      129.89      122.46      4.32 o 
   5   6   3      242.65      235.68      6.69 o 
   6   6   3      247.26      260.83      7.40 o 
   7   6   3      143.72      149.73      6.58 o 
   8   6   3       31.74       27.73      6.65 o 
   9   6   3       15.02       24.09     11.11 o 
 -10   7   3        5.49       13.91      6.32 o 
  -9   7   3       38.31       23.59     10.32 o 
  -8   7   3       98.29       82.50     10.49 o 
  -7   7   3       28.61       33.42      3.69 o 
  -6   7   3     1631.29     1586.25     18.15 o 
  -5   7   3      481.60      432.49      7.78 o 
  -4   7   3      277.53      268.40      5.11 o 
  -3   7   3       42.86       37.54      2.01 o 
  -2   7   3      330.11      357.03      5.18 o 
  -1   7   3      123.51       79.57      2.77 o 
   0   7   3        6.57       10.62      1.33 o 
   1   7   3     3700.73     3991.65     33.96 o 
   2   7   3      406.02      420.08      7.19 o 
   3   7   3      740.72      729.97     11.36 o 
   4   7   3      197.48      200.74      7.32 o 
   5   7   3      302.96      343.70     12.34 o 
   6   7   3       23.98       22.05      4.18 o 
   7   7   3       23.74       23.14      4.07 o 
   8   7   3      246.73      245.79     12.79 o 
   9   7   3        0.49        5.01     10.48 o 
  -9   8   3       29.07       33.80      6.84 o 
  -8   8   3      109.61      103.91      8.64 o 
  -7   8   3       21.82       20.64      4.45 o 
  -6   8   3     3673.52     3443.61     40.76 o 
  -5   8   3      196.31      197.70      5.42 o 
  -4   8   3       40.25       39.59      2.18 o 
  -3   8   3      428.65      412.42      5.61 o 
  -2   8   3       13.58       13.30      1.46 o 
  -1   8   3      139.96      137.90      3.83 o 
   0   8   3      584.29      610.36      7.47 o 
   1   8   3     1158.68     1302.56     15.94 o 
   2   8   3        5.36        6.54      1.74 o 
   3   8   3       17.70       15.23      3.14 o 
   4   8   3        6.22        7.94      2.61 o 
   5   8   3      145.26      136.50      8.48 o 
   6   8   3       30.36       31.98      7.65 o 
   7   8   3      177.74      178.79      9.23 o 
   8   8   3      256.03      255.12     13.32 o 
   9   8   3        4.40       12.20     10.17 o 
  -9   9   3       48.79       51.33      7.47 o 
  -8   9   3      119.35      132.63      9.44 o 
  -7   9   3        0.03        1.02      4.76 o 
  -6   9   3      812.21      793.64     14.75 o 
  -5   9   3       37.46       44.04      3.85 o 
  -4   9   3       29.05       32.04      2.87 o 
  -3   9   3      227.65      223.07      4.16 o 
  -2   9   3      902.68      961.82      9.02 o 
  -1   9   3      495.55      513.38      7.87 o 
   0   9   3       13.24        6.66      1.47 o 
   1   9   3        4.29        3.87      1.29 o 
   2   9   3       40.52       38.69      2.89 o 
   3   9   3        0.63       -2.20      2.20 o 
   4   9   3       33.31       39.08      4.11 o 
   5   9   3       83.79       77.91      6.02 o 
   6   9   3      113.79      110.59      7.33 o 
   7   9   3        5.61        9.96      5.39 o 
   8   9   3       67.72       77.31      9.50 o 
   9   9   3       13.40       18.74      7.52 o 
  -9  10   3        8.92       12.96      6.17 o 
  -8  10   3       37.82       49.24      7.03 o 
  -7  10   3       66.00       56.75     12.67 o 
  -6  10   3       88.01       79.84      5.55 o 
  -5  10   3      140.11      122.66      5.33 o 
  -4  10   3      336.71      320.11      7.59 o 
  -3  10   3      297.24      292.20      6.78 o 
  -2  10   3      497.06      517.46      6.41 o 
  -1  10   3      110.83       97.66      3.42 o 
   0  10   3      918.83      894.87     12.04 o 
   1  10   3      139.65      154.66      5.14 o 
   2  10   3        2.99        3.35      1.92 o 
   3  10   3        5.13        6.14      2.95 o 
   4  10   3       32.53       36.10      3.72 o 
   5  10   3       18.20       15.78      5.39 o 
   6  10   3       73.55       73.75      8.13 o 
   7  10   3       31.82       31.83      8.14 o 
   8  10   3        9.68       11.54      6.37 o 
   9  10   3        4.71        2.58      6.12 o 
  -9  11   3       25.07       37.52      7.51 o 
  -8  11   3       97.47       97.52      8.93 o 
  -7  11   3      384.47      387.12     16.26 o 
  -6  11   3        0.03       -2.11      4.38 o 
  -5  11   3       14.69       14.69      3.13 o 
  -4  11   3       82.51       92.69      5.34 o 
  -3  11   3      180.20      181.64      6.48 o 
  -2  11   3      182.63      161.46      4.40 o 
  -1  11   3      112.03      129.63      5.78 o 
   0  11   3     2781.93     2831.72     32.39 o 
   1  11   3        0.69       -1.19      1.98 o 
   2  11   3        0.00        0.64      1.55 o 
   3  11   3       10.18       12.74      3.04 o 
   4  11   3        0.64        4.43      4.92 o 
   5  11   3       68.35       62.76      7.36 o 
   6  11   3        4.97        9.42      7.74 o 
   7  11   3       22.78       27.14      8.21 o 
   8  11   3      154.50      150.22     12.38 o 
  -8  12   3        0.24       -1.85      5.29 o 
  -7  12   3       42.04       44.17      8.08 o 
  -6  12   3      264.60      253.60     14.32 o 
  -5  12   3       98.33      101.39      5.97 o 
  -4  12   3      192.81      163.85      8.70 o 
  -3  12   3        7.60        7.06      2.89 o 
  -2  12   3       53.33       50.92      4.27 o 
  -1  12   3      951.48      816.74     14.11 o 
   0  12   3     4772.78     4629.37     65.60 o 
   1  12   3        0.31        4.76      2.39 o 
   2  12   3        5.88        3.62      2.20 o 
   3  12   3      131.86      114.86      5.79 o 
   4  12   3       30.60       32.20      5.92 o 
   5  12   3       39.49       45.08      7.08 o 
   6  12   3      390.83      377.05     15.54 o 
   7  12   3      221.42      205.88     12.77 o 
   8  12   3       33.96       31.11      9.23 o 
  -8  13   3       19.70       21.42      7.79 o 
  -7  13   3       14.73       16.28      8.92 o 
  -6  13   3       20.01       12.36      5.72 o 
  -5  13   3       29.19       23.84      4.38 o 
  -4  13   3       11.98       19.33      4.66 o 
  -3  13   3       12.48       14.51      3.98 o 
  -2  13   3       10.93       10.13      3.14 o 
  -1  13   3       31.03       13.50      3.20 o 
   0  13   3     1409.03     1363.17     20.09 o 
   1  13   3      473.43      454.10     11.55 o 
   2  13   3       85.99       86.48      5.36 o 
   3  13   3        3.51        4.38      3.10 o 
   4  13   3       27.60       34.31     10.72 o 
   5  13   3        0.31        8.26      5.23 o 
   6  13   3      384.50      401.07     16.32 o 
   7  13   3      145.33      150.88     12.44 o 
   8  13   3       13.51       15.53      7.50 o 
  -7  14   3        7.55        9.18      6.39 o 
  -6  14   3        1.72       10.75      5.83 o 
  -5  14   3       49.21       55.99      7.82 o 
  -4  14   3        2.46       -0.31      5.08 o 
  -3  14   3       63.55       53.91      6.63 o 
  -2  14   3       54.63       64.17      5.48 o 
  -1  14   3      462.11      387.32      9.84 o 
   0  14   3      105.51       77.95      5.29 o 
   1  14   3       37.25       35.68      4.01 o 
   2  14   3      153.87      146.00      9.13 o 
   3  14   3      111.29      102.77      8.38 o 
   4  14   3       98.37       85.05      8.51 o 
   5  14   3      399.67      372.93     15.29 o 
   6  14   3      972.39      971.77     26.87 o 
   7  14   3       27.05       26.57      7.78 o 
  -7  15   3       17.38       27.55      8.60 o 
  -6  15   3      205.20      214.42     17.84 o 
  -5  15   3      127.15      103.10     14.55 o 
  -4  15   3        0.61       -1.09      3.94 o 
  -3  15   3       58.05       60.44     12.12 o 
  -2  15   3      208.76      177.94      8.09 o 
  -1  15   3       42.05       32.85      4.84 o 
   0  15   3        7.52        5.34      3.60 o 
   1  15   3       14.37       13.75      4.21 o 
   2  15   3        9.34       12.98      4.79 o 
   3  15   3       35.18       27.22      9.23 o 
   4  15   3       14.63       17.34      5.71 o 
   5  15   3      185.63      192.25     11.76 o 
   6  15   3       53.66       77.14      9.68 o 
   7  15   3        3.82        9.94      6.88 o 
  -6  16   3        0.01       -5.32      7.51 o 
  -5  16   3        4.29       -6.73      7.67 o 
  -4  16   3       27.15       16.43      8.29 o 
  -3  16   3        0.10        1.79      4.40 o 
  -2  16   3       38.93       31.85      6.25 o 
  -1  16   3      158.78      145.67      9.75 o 
   0  16   3      392.37      384.35     18.38 o 
   1  16   3        9.57        6.57      6.88 o 
   2  16   3       23.13       32.07      9.70 o 
   3  16   3        0.02        6.88      7.51 o 
   4  16   3      119.69      128.91     16.11 o 
   5  16   3       30.98       22.94      6.95 o 
   6  16   3       52.17       55.39     14.63 o 
  -6  17   3       24.33       10.64     10.48 o 
  -5  17   3       83.02       85.42     14.86 o 
  -4  17   3       15.94       10.48      8.76 o 
  -3  17   3        4.92       10.92      5.36 o 
  -2  17   3       18.04       31.53      6.88 o 
  -1  17   3       25.26       20.29      9.93 o 
   0  17   3       15.00       17.16      7.74 o 
   1  17   3       31.25       52.41     10.64 o 
   2  17   3        3.37       15.49      8.92 o 
   3  17   3        0.09       -3.29      7.35 o 
   4  17   3        8.65        1.10      9.07 o 
   5  17   3        5.64       -0.94      9.39 o 
   6  17   3        0.06        1.41      9.39 o 
  -5  18   3       71.08       84.17     15.49 o 
  -4  18   3       36.12       42.87     11.58 o 
  -3  18   3       28.37       13.30      8.76 o 
  -2  18   3        4.43        9.65      5.74 o 
  -1  18   3       28.99       32.80      6.91 o 
   0  18   3       55.26       55.07     11.42 o 
   1  18   3       38.08       47.72     11.26 o 
   2  18   3      129.95      145.50     17.05 o 
   3  18   3        3.12        6.41      9.23 o 
   4  18   3        0.93       11.58      9.86 o 
   5  18   3       23.34        5.79     10.01 o 
  -4  19   3       14.41        9.54      9.70 o 
  -3  19   3        0.41       -2.50      8.60 o 
  -2  19   3      265.95      288.52     14.42 o 
  -1  19   3      185.77      178.21     17.13 o 
   0  19   3       40.99       23.15     10.48 o 
   1  19   3        6.06       18.77      9.86 o 
   2  19   3      230.63      279.26     21.43 o 
   3  19   3       87.12      110.92     16.90 o 
   4  19   3       14.92       20.34     10.95 o 
  -2  20   3       16.85       16.90      9.70 o 
  -1  20   3        2.45       -3.29      8.45 o 
   0  20   3        0.91       -8.45      8.60 o 
   1  20   3       30.18       17.68     10.01 o 
   2  20   3        2.99        5.79     10.01 o 
 -10   0   4      151.10      138.77     16.90 o 
  -9   0   4       26.72       37.75      8.13 o 
  -8   0   4      338.46      352.95     12.04 o 
  -7   0   4        4.81       -1.08      3.80 o 
  -6   0   4       40.36       45.41      5.32 o 
  -5   0   4       97.08      104.71      3.43 o 
  -4   0   4      463.83      475.80      6.87 o 
  -3   0   4     2336.66     2515.61     22.81 o 
  -2   0   4      273.36      285.90      4.63 o 
  -1   0   4     8212.26     8409.08     74.13 o 
   0   0   4     2141.07     2021.38     25.21 o 
   1   0   4      235.80      204.12     10.01 o 
   2   0   4       61.11       42.73      6.73 o 
   3   0   4      105.57      105.29      2.75 o 
   4   0   4    14652.76    16665.59    180.34 o 
   5   0   4       32.55       37.84      3.43 o 
   6   0   4     1125.69     1184.83     23.21 o 
   7   0   4        0.01        7.20      6.88 o 
   8   0   4        0.03       -6.26      6.26 o 
   9   0   4      225.71      209.17     17.99 o 
  10   0   4        5.49       21.90     11.11 o 
 -10   1   4       61.97       59.47      7.84 o 
  -9   1   4        2.87       -4.09      4.28 o 
  -8   1   4       17.48       18.35      4.20 o 
  -7   1   4       72.76       66.15      4.06 o 
  -6   1   4       65.71       65.02      3.76 o 
  -5   1   4       30.01       37.33      2.27 o 
  -4   1   4      112.04      124.35      2.62 o 
  -3   1   4      522.40      613.24      5.80 o 
  -2   1   4       17.70        9.78      1.16 o 
  -1   1   4     1404.55     1559.86     10.82 o 
   0   1   4        3.88        4.39      0.89 o 
   1   1   4     2940.55     3009.48     27.49 o 
   2   1   4      389.60      316.18      4.36 o 
   3   1   4      614.55      637.33      7.55 o 
   4   1   4     5887.37     6132.70     44.95 o 
   5   1   4        2.12        5.92      1.37 o 
   6   1   4      322.80      333.26      7.74 o 
   7   1   4        4.46       -3.99      4.43 o 
   8   1   4       66.14       63.32      8.29 o 
   9   1   4       20.33        9.78      6.86 o 
  10   1   4       25.50       39.26      8.79 o 
 -10   2   4      558.89      509.78     16.21 o 
  -9   2   4       17.03       23.32      5.18 o 
  -8   2   4       20.15       14.39      3.28 o 
  -7   2   4       12.84       13.03      2.90 o 
  -6   2   4        6.30        2.54      2.34 o 
  -5   2   4       19.41       17.49      1.95 o 
  -4   2   4      370.84      402.67      4.89 o 
  -3   2   4     4443.27     4741.92     29.65 o 
  -2   2   4      701.53      793.59      6.39 o 
  -1   2   4      202.47      214.13      2.60 o 
   0   2   4        2.97        2.51      0.77 o 
   1   2   4      305.08      312.08      5.55 o 
   2   2   4      914.26      950.93     10.55 o 
   3   2   4     5022.95     5286.47     52.39 o 
   4   2   4     8148.06     8746.16     87.82 o 
   5   2   4        4.12        6.52      1.59 o 
   6   2   4        5.06        5.57      2.61 o 
   7   2   4        0.09       -8.91      9.15 o 
   8   2   4        0.59       -4.90      4.90 o 
   9   2   4        5.55       -5.97      5.97 o 
  10   2   4       60.62       73.12     12.67 o 
 -10   3   4       27.40       34.79      7.14 o 
  -9   3   4       30.70       24.57      7.29 o 
  -8   3   4      674.72      643.26     10.62 o 
  -7   3   4       50.59       49.93      3.74 o 
  -6   3   4       47.00       47.24      3.06 o 
  -5   3   4        0.72        0.82      1.80 o 
  -4   3   4      148.09      187.72      3.74 o 
  -3   3   4     3067.51     3371.08     22.89 o 
  -2   3   4     1107.39     1129.30      8.78 o 
  -1   3   4      265.25      244.73      2.95 o 
   0   3   4     1329.63     1219.05     12.55 o 
   1   3   4      171.17      165.30      2.94 o 
   2   3   4     1637.34     1591.87     16.19 o 
   3   3   4        0.42        2.30      1.26 o 
   4   3   4        0.07       12.78      2.62 o 
   5   3   4       92.56       93.42      3.27 o 
   6   3   4        9.12        8.69      3.00 o 
   7   3   4        7.36        7.52      6.18 o 
   8   3   4        2.22        2.24      5.14 o 
   9   3   4        0.27       -5.75      5.75 o 
  10   3   4        1.69        5.79      9.86 o 
 -10   4   4        1.82        2.94      5.12 o 
  -9   4   4        7.35        9.80      4.72 o 
  -8   4   4      955.02      949.28     14.29 o 
  -7   4   4       22.46       22.95      3.16 o 
  -6   4   4       39.80       41.91      3.95 o 
  -5   4   4       12.57       14.70      2.32 o 
  -4   4   4       80.53       70.49      2.85 o 
  -3   4   4     1123.11     1095.95      9.95 o 
  -2   4   4      510.06      555.67      5.44 o 
  -1   4   4     1246.30     1484.27     15.90 o 
   0   4   4     1924.22     1994.96     13.06 o 
   1   4   4      125.69      123.92      2.12 o 
   2   4   4       41.60       50.09      1.67 o 
   3   4   4        3.59        4.58      1.63 o 
   4   4   4      166.08      203.50      4.49 o 
   5   4   4       62.09       68.47      3.04 o 
   6   4   4      525.50      552.89     10.59 o 
   7   4   4        7.54       11.61      3.75 o 
   8   4   4        1.45        2.98     23.55 o 
   9   4   4       33.11       42.71     11.58 o 
  10   4   4        9.43       23.31     12.52 o 
 -10   5   4        3.75        3.13      6.03 o 
  -9   5   4        0.00       -2.12      4.25 o 
  -8   5   4     1237.13     1231.38     16.74 o 
  -7   5   4      479.81      467.52      8.53 o 
  -6   5   4       27.80       29.17      3.12 o 
  -5   5   4      914.14      895.36     10.98 o 
  -4   5   4       49.99       51.25      2.79 o 
  -3   5   4       73.83       57.67      2.60 o 
  -2   5   4       76.20       76.86      2.59 o 
  -1   5   4     3948.88     4425.85     36.96 o 
   0   5   4      242.41      217.84      2.84 o 
   1   5   4        2.07        2.58      0.82 o 
   2   5   4       12.95       22.03      1.40 o 
   3   5   4      215.42      236.90      7.43 o 
   4   5   4      429.75      415.36      7.87 o 
   5   5   4       18.60       23.80      4.38 o 
   6   5   4      298.28      298.94      7.82 o 
   7   5   4        9.68        8.50      4.12 o 
   8   5   4        0.04       21.43      9.54 o 
   9   5   4        8.20       21.75     10.17 o 
  10   5   4        4.28       12.52     10.17 o 
 -10   6   4        0.21       11.07      6.61 o 
  -9   6   4        7.54       12.23      5.70 o 
  -8   6   4      261.31      263.08     11.02 o 
  -7   6   4      270.18      252.51      6.94 o 
  -6   6   4        0.06       -2.15      2.15 o 
  -5   6   4       13.18       16.23      2.53 o 
  -4   6   4       20.53       23.95      2.22 o 
  -3   6   4      287.96      283.17      5.06 o 
  -2   6   4      551.33      617.27      6.96 o 
  -1   6   4     1218.92     1385.85     13.94 o 
   0   6   4     1063.86     1166.67     10.47 o 
   1   6   4      287.91      288.31      3.37 o 
   2   6   4      284.78      301.70      4.30 o 
   3   6   4       35.54       36.56      1.96 o 
   4   6   4       22.99       29.10      4.09 o 
   5   6   4      230.70      216.78      7.39 o 
   6   6   4      207.36      215.61     10.24 o 
   7   6   4       87.79       84.48      8.68 o 
   8   6   4        9.82       22.37     10.01 o 
   9   6   4       23.58        4.38     10.33 o 
  10   6   4       33.69        4.85     12.20 o 
 -10   7   4        0.26       -1.25     11.73 o 
  -9   7   4       26.98       33.78     15.93 o 
  -8   7   4        8.77        6.81      5.13 o 
  -7   7   4        9.92        9.02      3.02 o 
  -6   7   4      212.73      189.76      5.40 o 
  -5   7   4       55.93       60.27      3.76 o 
  -4   7   4      716.69      688.87      8.03 o 
  -3   7   4      132.83      147.42      3.81 o 
  -2   7   4      360.16      408.57      5.91 o 
  -1   7   4       49.58       71.70      2.56 o 
   0   7   4      122.35      121.56      3.81 o 
   1   7   4        4.86        5.50      1.19 o 
   2   7   4      195.50      220.06      4.42 o 
   3   7   4      764.06      706.92     10.67 o 
   4   7   4       23.02       28.43      4.77 o 
   5   7   4        0.17       -1.11      3.49 o 
   6   7   4        1.65        1.64      3.98 o 
   7   7   4        0.81        2.53      4.88 o 
   8   7   4        7.07       11.37      5.96 o 
   9   7   4       42.55       36.14     12.83 o 
  -9   8   4        0.73       -1.76      5.54 o 
  -8   8   4       22.85       24.49      9.31 o 
  -7   8   4        6.41        9.98      4.28 o 
  -6   8   4       97.03      107.59      4.67 o 
  -5   8   4       22.47       39.40      3.32 o 
  -4   8   4       55.39       66.47      3.20 o 
  -3   8   4      211.07      209.39      4.22 o 
  -2   8   4        0.10        2.77      1.29 o 
  -1   8   4      475.42      463.68      6.32 o 
   0   8   4       32.35       52.96      3.93 o 
   1   8   4      310.33      324.29      5.76 o 
   2   8   4     1130.38     1162.96     15.27 o 
   3   8   4        8.51       10.28      2.76 o 
   4   8   4        0.04        1.57      3.53 o 
   5   8   4       68.64       77.01     12.59 o 
   6   8   4        3.14       -2.19      5.08 o 
   7   8   4       20.99       20.27      5.99 o 
   8   8   4       69.49       73.07     14.55 o 
   9   8   4       35.97       70.56     15.18 o 
  -9   9   4       33.08       29.97      9.53 o 
  -8   9   4       20.38       16.28      5.66 o 
  -7   9   4      177.83      167.63      9.12 o 
  -6   9   4      302.32      290.09      7.93 o 
  -5   9   4      113.59      116.43      5.45 o 
  -4   9   4      239.73      199.79      4.83 o 
  -3   9   4       87.26       79.74      3.59 o 
  -2   9   4        6.96        8.35      1.57 o 
  -1   9   4      519.09      522.35      7.50 o 
   0   9   4        6.50        7.02      1.65 o 
   1   9   4        4.05        6.52      1.67 o 
   2   9   4      525.81      514.43      9.11 o 
   3   9   4       89.92       92.93      5.47 o 
   4   9   4       12.92       12.33      3.20 o 
   5   9   4        3.47       -2.81      6.81 o 
   6   9   4        1.21       -1.88      3.56 o 
   7   9   4        8.67        8.62      5.68 o 
   8   9   4       61.15       70.55      9.35 o 
   9   9   4        0.28       17.68     10.80 o 
  -9  10   4        0.96        9.11      5.57 o 
  -8  10   4      102.89       97.36      8.82 o 
  -7  10   4        1.59        3.85      4.52 o 
  -6  10   4      357.40      325.75      8.64 o 
  -5  10   4      112.80      118.99      5.54 o 
  -4  10   4       71.70       75.95      6.20 o 
  -3  10   4      286.29      256.83      5.17 o 
  -2  10   4       75.47       73.61      2.96 o 
  -1  10   4       63.52       73.76      3.57 o 
   0  10   4      920.94      847.14     13.13 o 
   1  10   4       12.62       10.49      4.02 o 
   2  10   4      149.06      143.73      5.01 o 
   3  10   4        7.31        6.83      2.89 o 
   4  10   4        9.08       10.06      3.00 o 
   5  10   4        2.80        3.17      4.36 o 
   6  10   4       31.27       24.56      6.28 o 
   7  10   4        5.36        6.88      5.55 o 
   8  10   4       20.20       25.49      7.44 o 
   9  10   4       30.55       34.42     12.36 o 
  -8  11   4       24.39       26.60      7.04 o 
  -7  11   4        2.62       13.26      4.99 o 
  -6  11   4       98.42      110.29      7.45 o 
  -5  11   4       78.50       75.26      4.87 o 
  -4  11   4      326.47      287.16      7.52 o 
  -3  11   4       99.00       94.55      4.21 o 
  -2  11   4       11.08       11.17      1.88 o 
  -1  11   4       92.51      105.56      4.41 o 
   0  11   4      369.45      366.58      9.24 o 
   1  11   4      302.89      307.18      7.99 o 
   2  11   4       64.32       61.11      5.20 o 
   3  11   4      132.82      126.17     12.56 o 
   4  11   4       15.06       15.26      4.92 o 
   5  11   4       18.56       14.50      6.65 o 
   6  11   4      150.92      136.88     10.72 o 
   7  11   4      119.28      112.14     10.34 o 
   8  11   4        1.05       10.99     10.25 o 
  -8  12   4       12.97       18.92      6.86 o 
  -7  12   4       17.81       24.01      7.43 o 
  -6  12   4      111.50      120.84     10.12 o 
  -5  12   4       31.46       41.10      8.43 o 
  -4  12   4      118.62      119.06      7.39 o 
  -3  12   4       31.00       31.94      3.83 o 
  -2  12   4        9.85        9.19      2.92 o 
  -1  12   4       24.52       20.93      3.42 o 
   0  12   4      239.56      241.60      7.16 o 
   1  12   4        8.32        6.82      2.43 o 
   2  12   4      274.74      253.32     10.44 o 
   3  12   4        1.07        0.32      2.73 o 
   4  12   4        5.16        9.38      4.86 o 
   5  12   4      502.63      494.39     17.04 o 
   6  12   4       29.81       19.17      6.30 o 
   7  12   4        1.24        2.42      7.12 o 
   8  12   4      147.91      149.52     12.71 o 
  -8  13   4        1.27        8.33      5.84 o 
  -7  13   4        0.01        2.50      5.79 o 
  -6  13   4       86.87       88.87     18.30 o 
  -5  13   4       25.86       17.86      4.38 o 
  -4  13   4       10.25       11.43      3.81 o 
  -3  13   4      257.31      267.52     11.45 o 
  -2  13   4      158.96      133.83      5.99 o 
  -1  13   4      298.28      282.30      8.22 o 
   0  13   4      411.99      363.49     11.11 o 
   1  13   4        1.33       12.36      2.68 o 
   2  13   4      104.57      113.39      7.27 o 
   3  13   4       30.45       33.89      4.60 o 
   4  13   4       79.29       80.16     11.11 o 
   5  13   4      523.87      498.21     17.44 o 
   6  13   4      259.40      247.79     13.38 o 
   7  13   4       41.05       36.69     10.01 o 
   8  13   4       31.29       33.29      8.77 o 
  -7  14   4      188.39      186.11     13.21 o 
  -6  14   4       48.02       68.70      9.62 o 
  -5  14   4        9.16       21.57      8.51 o 
  -4  14   4       19.03       27.98      6.04 o 
  -3  14   4       33.43       41.32      6.30 o 
  -2  14   4      165.46      151.28      7.34 o 
  -1  14   4       38.57       34.00      4.78 o 
   0  14   4       41.51       32.90      4.04 o 
   1  14   4      158.40      137.04      7.71 o 
   2  14   4       10.20       14.34      4.08 o 
   3  14   4       36.31       27.09      5.68 o 
   4  14   4        0.60        7.50      5.07 o 
   5  14   4      150.03      151.82     11.03 o 
   6  14   4        0.03        2.78      5.91 o 
   7  14   4       52.59       58.06     15.64 o 
  -7  15   4       29.89       44.02     11.42 o 
  -6  15   4       13.26       13.45     10.01 o 
  -5  15   4       49.00       43.65     11.11 o 
  -4  15   4        3.24        9.15      4.85 o 
  -3  15   4        5.12        5.58      4.64 o 
  -2  15   4      213.45      217.07     10.95 o 
  -1  15   4       88.96       96.21      6.97 o 
   0  15   4      218.99      178.39      9.82 o 
   1  15   4      130.69      143.15     13.77 o 
   2  15   4        0.39        6.52      4.45 o 
   3  15   4       20.14       16.72      5.64 o 
   4  15   4        1.30        3.79      6.02 o 
   5  15   4        3.95        5.24      6.01 o 
   6  15   4        5.66       10.53      8.21 o 
   7  15   4       24.25       21.70      7.56 o 
  -6  16   4        1.62        3.29      9.23 o 
  -5  16   4      106.80       93.56     14.08 o 
  -4  16   4        0.08        7.78      4.98 o 
  -3  16   4       62.77       67.52      7.85 o 
  -2  16   4        3.48       13.37      5.14 o 
  -1  16   4       29.70       30.18      6.08 o 
   0  16   4      155.14      136.15      9.62 o 
   1  16   4        0.50       -5.48      5.63 o 
   2  16   4      121.96      109.67     14.39 o 
   3  16   4        4.82       11.26      8.76 o 
   4  16   4       19.20        5.16      8.92 o 
   5  16   4       32.01       41.53      8.13 o 
   6  16   4       46.57       33.07      8.29 o 
  -5  17   4        0.01        1.10      8.29 o 
  -4  17   4       16.52        8.92      9.23 o 
  -3  17   4       17.09       24.02      6.18 o 
  -2  17   4      186.57      167.16     10.79 o 
  -1  17   4        0.07        7.77      5.14 o 
   0  17   4       82.68       79.16     12.67 o 
   1  17   4        1.99        2.35      7.51 o 
   2  17   4       83.73      112.33     15.02 o 
   3  17   4      126.83      137.99     16.74 o 
   4  17   4       17.74       14.86      9.86 o 
   5  17   4        0.88       -1.10      8.45 o 
  -5  18   4        7.82        5.48      9.70 o 
  -4  18   4      104.26       80.73     14.39 o 
  -3  18   4        9.87        9.24      6.03 o 
  -2  18   4       14.19       17.78      6.61 o 
  -1  18   4       36.07       48.07      7.73 o 
   0  18   4       26.67       35.51     10.33 o 
   1  18   4        8.63        6.88      8.60 o 
   2  18   4       50.37       52.25     12.52 o 
   3  18   4      269.66      293.81     22.06 o 
   4  18   4        0.53        0.00      8.92 o 
  -3  19   4       17.20       12.52      9.86 o 
  -2  19   4      101.34      119.78     11.00 o 
  -1  19   4      167.16      185.86     17.37 o 
   0  19   4       76.10       71.34     13.45 o 
   1  19   4        7.48        8.92      9.39 o 
   2  19   4        0.76        0.63      9.07 o 
   3  19   4        0.40        1.25      9.54 o 
  -2  20   4      682.28      812.47     24.94 o 
  -1  20   4       34.91       51.16     12.99 o 
   0  20   4       41.18       38.02     12.52 o 
   1  20   4       23.03       25.81     12.05 o 
   2  20   4        1.05       11.89     10.80 o 
 -10   1   5       20.06       22.89      7.90 o 
  -9   1   5       21.57       10.54      4.99 o 
  -8   1   5      151.67      164.26     12.24 o 
  -7   1   5        1.84        3.74      2.96 o 
  -6   1   5       11.54       10.61      2.61 o 
  -5   1   5       56.88       57.73      2.68 o 
  -4   1   5        0.05        0.36      1.05 o 
  -3   1   5      286.17      310.68      4.05 o 
  -2   1   5      742.36      780.95      6.58 o 
  -1   1   5        9.72       12.40      1.21 o 
   0   1   5      136.96      154.28      2.84 o 
   1   1   5      467.41      441.90      5.01 o 
   2   1   5      270.56      242.53      7.01 o 
   3   1   5     3414.53     3759.74     33.73 o 
   4   1   5     1126.80     1127.96     12.29 o 
   5   1   5       66.24       74.44      4.57 o 
   6   1   5      852.50      877.74     21.45 o 
   7   1   5       69.17       81.01      8.29 o 
   8   1   5      105.91      110.78     10.00 o 
   9   1   5       36.76       43.88      8.90 o 
  10   1   5      290.45      274.24     15.31 o 
 -10   2   5       10.06        8.97      6.04 o 
  -9   2   5       33.32       36.26     11.35 o 
  -8   2   5       15.89       10.06      3.98 o 
  -7   2   5      100.27      114.83      4.99 o 
  -6   2   5      160.64      151.49      4.99 o 
  -5   2   5      583.11      573.06      7.23 o 
  -4   2   5       57.75       66.55      2.37 o 
  -3   2   5       69.21       86.13      2.26 o 
  -2   2   5     2408.12     2672.19     17.09 o 
  -1   2   5       73.50       93.20      2.14 o 
   0   2   5      260.14      270.94      3.59 o 
   1   2   5      623.07      581.42      6.88 o 
   2   2   5       30.62       26.12      1.43 o 
   3   2   5      449.10      511.14      7.29 o 
   4   2   5       32.76       34.59      2.72 o 
   5   2   5      642.38      645.58     12.68 o 
   6   2   5        5.12        9.94      4.68 o 
   7   2   5        7.96        5.11      5.16 o 
   8   2   5       14.20       14.14      5.88 o 
   9   2   5        3.55        5.96      6.52 o 
  10   2   5        6.73        8.45     10.95 o 
 -10   3   5       29.00       32.12      6.83 o 
  -9   3   5      215.72      224.71      8.41 o 
  -8   3   5      245.00      251.21      8.18 o 
  -7   3   5        8.33       17.23      3.07 o 
  -6   3   5      579.81      564.24      8.22 o 
  -5   3   5      470.05      453.86      6.91 o 
  -4   3   5        0.75        1.59      1.21 o 
  -3   3   5      196.36      188.64      3.19 o 
  -2   3   5     2168.36     2388.99     16.34 o 
  -1   3   5      450.30      459.33      4.69 o 
   0   3   5       49.28       53.79      1.53 o 
   1   3   5       23.16       30.20      1.41 o 
   2   3   5      700.51      646.97      8.63 o 
   3   3   5     1054.37      982.43     28.62 o 
   4   3   5       62.89       72.49      3.65 o 
   5   3   5      141.26      145.43      8.65 o 
   6   3   5        1.58        4.06      3.04 o 
   7   3   5       14.37       12.91      7.82 o 
   8   3   5        0.01        3.47      6.26 o 
   9   3   5        4.61       14.67      7.13 o 
  10   3   5       10.38       17.21     11.58 o 
 -10   4   5        0.16        6.25      7.45 o 
  -9   4   5        0.01       -2.64      4.76 o 
  -8   4   5      312.51      281.66      8.61 o 
  -7   4   5      178.50      176.08      5.70 o 
  -6   4   5       42.52       31.06      2.99 o 
  -5   4   5      562.21      538.29      7.68 o 
  -4   4   5      847.78      857.60      8.79 o 
  -3   4   5        3.29        3.90      1.34 o 
  -2   4   5        0.34        1.04      1.03 o 
  -1   4   5      318.36      385.43      4.31 o 
   0   4   5      838.56      867.93      7.20 o 
   1   4   5      180.23      176.18      2.99 o 
   2   4   5       18.44       21.05      1.93 o 
   3   4   5      102.49       91.80      4.40 o 
   4   4   5        0.67        0.95      2.23 o 
   5   4   5        0.96        0.74      2.98 o 
   6   4   5      592.19      589.99     13.09 o 
   7   4   5       39.83       37.14      6.57 o 
   8   4   5       10.74       -5.16      7.82 o 
   9   4   5        0.01       25.97     11.42 o 
  10   4   5        0.85        4.85      9.86 o 
 -10   5   5        0.48       -0.88      5.76 o 
  -9   5   5       40.12       49.97     11.95 o 
  -8   5   5       33.93       25.93      4.40 o 
  -7   5   5        5.56        8.10      2.87 o 
  -6   5   5       56.33       65.87      3.79 o 
  -5   5   5       95.22       93.31      3.68 o 
  -4   5   5       57.97       57.70      2.45 o 
  -3   5   5      278.87      264.32      4.46 o 
  -2   5   5        4.50        4.09      1.14 o 
  -1   5   5      213.40      253.25      4.12 o 
   0   5   5     1183.47     1346.95     10.20 o 
   1   5   5      867.96      811.48      7.52 o 
   2   5   5      143.42      153.60      3.24 o 
   3   5   5       55.09       58.54      3.22 o 
   4   5   5      145.70      141.16      5.70 o 
   5   5   5       99.07       98.15      5.58 o 
   6   5   5       27.00       28.20      4.60 o 
   7   5   5      178.43      165.87      9.47 o 
   8   5   5        0.95       -0.47      8.14 o 
   9   5   5        5.88       -7.67      7.67 o 
 -10   6   5       16.34       11.99      6.33 o 
  -9   6   5       20.56       15.46      6.09 o 
  -8   6   5      196.17      189.98      7.39 o 
  -7   6   5      133.97      122.66      5.56 o 
  -6   6   5       82.07       82.79      4.82 o 
  -5   6   5      287.05      266.50      5.50 o 
  -4   6   5      105.71      113.99      3.64 o 
  -3   6   5       19.59       16.53      1.78 o 
  -2   6   5      245.35      205.55      3.75 o 
  -1   6   5       88.50       72.06      2.42 o 
   0   6   5     1680.94     1660.88     12.92 o 
   1   6   5      660.01      702.03      6.19 o 
   2   6   5      140.24      143.48      3.31 o 
   3   6   5       17.56       25.93      1.98 o 
   4   6   5       30.18       33.37      2.82 o 
   5   6   5      357.65      351.32      9.40 o 
   6   6   5      143.91      134.49      8.75 o 
   7   6   5       68.71       48.84      8.14 o 
   8   6   5      111.43      119.68     16.11 o 
   9   6   5       74.74       56.17     14.39 o 
  -9   7   5        1.19        0.17      8.00 o 
  -8   7   5        0.38        1.28      4.09 o 
  -7   7   5      100.80       95.72      5.66 o 
  -6   7   5      155.18      146.60      4.97 o 
  -5   7   5       24.23       21.53      2.53 o 
  -4   7   5      883.74      824.77      9.77 o 
  -3   7   5      194.45      171.09      3.98 o 
  -2   7   5     1234.36     1233.30     13.73 o 
  -1   7   5        0.06        0.47      1.20 o 
   0   7   5        1.46        1.69      1.22 o 
   1   7   5        6.84       11.09      1.14 o 
   2   7   5       10.39       17.95      1.50 o 
   3   7   5     1155.80     1183.69     13.88 o 
   4   7   5      191.98      181.21      8.91 o 
   5   7   5       75.67       82.74      7.39 o 
   6   7   5        0.30        2.03      5.01 o 
   7   7   5      125.51      135.59      9.44 o 
   8   7   5       36.39       37.70     12.20 o 
   9   7   5        9.35        1.25     10.01 o 
  -9   8   5       91.46       90.85      8.80 o 
  -8   8   5        0.42       -4.34      4.65 o 
  -7   8   5       48.21       50.53      5.53 o 
  -6   8   5       23.57       25.85      3.54 o 
  -5   8   5       69.37       70.39      3.86 o 
  -4   8   5     5527.34     5148.56     41.97 o 
  -3   8   5      168.01      147.54      3.85 o 
  -2   8   5      130.56      137.91      3.51 o 
  -1   8   5       23.12       23.52      2.20 o 
   0   8   5       39.76       48.06      2.90 o 
   1   8   5       11.57       16.41      1.50 o 
   2   8   5      313.78      312.43      5.60 o 
   3   8   5     1201.32     1229.25     20.50 o 
   4   8   5      105.37      102.39      9.00 o 
   5   8   5       13.98       11.07      4.81 o 
   6   8   5       12.49        2.80      4.62 o 
   7   8   5       28.35       26.94      7.43 o 
   8   8   5        1.61        8.45      9.39 o 
   9   8   5       55.46       49.13     14.71 o 
  -9   9   5       23.49       30.42      6.95 o 
  -8   9   5       11.70        8.55      6.48 o 
  -7   9   5       98.22       98.35      6.72 o 
  -6   9   5      209.31      187.31      6.22 o 
  -5   9   5        1.77        4.12      2.35 o 
  -4   9   5     3210.08     3142.02     30.06 o 
  -3   9   5      182.03      189.75      4.35 o 
  -2   9   5      309.39      328.66      5.37 o 
  -1   9   5      608.82      599.27     11.70 o 
   0   9   5     1061.46     1098.87     15.10 o 
   1   9   5      528.01      509.57     13.57 o 
   2   9   5        5.77        6.71      2.94 o 
   3   9   5        5.93       10.50      3.43 o 
   4   9   5        2.15        0.75      3.65 o 
   5   9   5       25.70       21.02      5.55 o 
   6   9   5        4.16        0.44      8.53 o 
   7   9   5       24.08       21.96     12.67 o 
   8   9   5       15.48       14.03      6.77 o 
   9   9   5       17.27       10.64      9.54 o 
  -9  10   5        8.77       21.54      6.73 o 
  -8  10   5       10.24       14.14      5.59 o 
  -7  10   5       14.70        9.95      4.43 o 
  -6  10   5       31.76       30.69      4.66 o 
  -5  10   5      547.85      469.86     10.23 o 
  -4  10   5      830.40      760.42     12.61 o 
  -3  10   5      177.09      146.69      4.30 o 
  -2  10   5       62.71       61.79      2.86 o 
  -1  10   5        0.03       -1.35      1.53 o 
   0  10   5      116.18      111.79      5.02 o 
   1  10   5      274.50      257.93      6.76 o 
   2  10   5     1929.79     1973.82     29.67 o 
   3  10   5       42.78       54.44      5.02 o 
   4  10   5        0.67        2.35      2.62 o 
   5  10   5        0.00       -3.94      3.94 o 
   6  10   5       21.02       10.85      5.72 o 
   7  10   5        0.00       -3.11      5.00 o 
   8  10   5       63.29       50.76     11.97 o 
  -8  11   5       76.62       76.29      8.54 o 
  -7  11   5       45.55       39.95      6.59 o 
  -6  11   5      195.93      199.15      7.92 o 
  -5  11   5      536.89      467.24     11.25 o 
  -4  11   5        5.54        7.20      2.83 o 
  -3  11   5       46.61       51.89      3.51 o 
  -2  11   5      418.88      422.02      6.77 o 
  -1  11   5      453.92      434.76     10.25 o 
   0  11   5        0.59       -0.95      2.36 o 
   1  11   5      360.59      363.20      9.62 o 
   2  11   5     3043.48     3034.35     42.05 o 
   3  11   5        1.16       -2.21      2.73 o 
   4  11   5        5.31       -2.14      3.98 o 
   5  11   5       16.98       10.76      5.30 o 
   6  11   5        1.34        9.26      5.63 o 
   7  11   5        8.34        9.34      5.85 o 
   8  11   5        0.88        4.33      6.91 o 
  -8  12   5       17.76       21.84      6.74 o 
  -7  12   5        0.34       11.44      5.42 o 
  -6  12   5       15.63       31.52      5.21 o 
  -5  12   5        6.16        8.17      3.90 o 
  -4  12   5      155.06      146.56      7.64 o 
  -3  12   5        6.58        6.91      3.03 o 
  -2  12   5       35.99       35.10      4.27 o 
  -1  12   5        4.65        2.02      2.22 o 
   0  12   5       24.68       19.25      3.14 o 
   1  12   5      495.63      458.78      9.80 o 
   2  12   5     2573.73     2617.08     37.88 o 
   3  12   5        0.30        3.57      3.22 o 
   4  12   5       87.73       82.13      8.18 o 
   5  12   5       26.34       20.31      6.14 o 
   6  12   5       22.74       24.91      6.80 o 
   7  12   5        0.06       12.28      6.19 o 
   8  12   5       71.22       74.50     17.91 o 
  -8  13   5        2.40        8.37      6.69 o 
  -7  13   5        2.36       13.29      6.57 o 
  -6  13   5        1.29        8.95      5.92 o 
  -5  13   5        4.18        9.79      4.34 o 
  -4  13   5        4.32        9.07      3.64 o 
  -3  13   5      111.55       81.56     11.58 o 
  -2  13   5       26.48       30.39      4.42 o 
  -1  13   5        8.10       10.40      4.06 o 
   0  13   5       37.30       35.27      3.96 o 
   1  13   5       31.07       29.93      4.52 o 
   2  13   5      256.92      224.57     25.58 o 
   3  13   5       88.88       87.78      6.49 o 
   4  13   5       83.01       83.80     11.03 o 
   5  13   5        1.56        1.34      9.78 o 
   6  13   5       32.78       32.16      7.55 o 
   7  13   5       30.73       38.98     12.12 o 
  -7  14   5        1.50        7.06      5.78 o 
  -6  14   5      140.54      143.49     11.22 o 
  -5  14   5       19.47       24.20      6.06 o 
  -4  14   5       28.14       20.01      5.53 o 
  -3  14   5        2.03        5.53      4.93 o 
  -2  14   5       27.95       17.38      4.26 o 
  -1  14   5      164.81      145.89      7.41 o 
   0  14   5       93.42      105.71      6.91 o 
   1  14   5      479.76      470.63     16.53 o 
   2  14   5        5.85        7.60      3.81 o 
   3  14   5       86.33      101.28      9.21 o 
   4  14   5       43.82       33.80      6.90 o 
   5  14   5       19.01       19.88      6.69 o 
   6  14   5       39.17       49.06      9.31 o 
   7  14   5       97.87       97.92     11.04 o 
  -7  15   5       56.34       70.97     12.52 o 
  -6  15   5      136.34      134.39     17.84 o 
  -5  15   5        3.64        5.34     11.50 o 
  -4  15   5      188.00      222.53     21.28 o 
  -3  15   5      185.39      200.62     27.69 o 
  -2  15   5        0.14        7.82      4.75 o 
  -1  15   5       13.23       13.28      4.14 o 
   0  15   5       15.96       10.01      7.20 o 
   1  15   5        1.29       12.52      7.67 o 
   2  15   5       85.05      100.75     13.45 o 
   3  15   5        0.15       -3.88      3.88 o 
   4  15   5        4.15       11.60      5.72 o 
   5  15   5       27.86       17.76      6.86 o 
   6  15   5        3.43        6.45      6.26 o 
  -6  16   5      159.21      181.17     20.34 o 
  -5  16   5       80.48       66.18     13.30 o 
  -4  16   5       25.90       43.51      7.30 o 
  -3  16   5        0.78        2.87      4.75 o 
  -2  16   5        5.02       13.30      5.42 o 
  -1  16   5       10.97       14.32      5.28 o 
   0  16   5      199.52      183.05     15.96 o 
   1  16   5      253.86      258.30     18.62 o 
   2  16   5      155.37      152.85     15.33 o 
   3  16   5        0.01        0.16      7.67 o 
   4  16   5       25.53       33.64     11.11 o 
   5  16   5        3.91       13.78      6.95 o 
   6  16   5       34.99       39.76      8.73 o 
  -5  17   5        9.41        7.98      9.39 o 
  -4  17   5        4.42       14.78      9.70 o 
  -3  17   5      235.21      285.86     14.05 o 
  -2  17   5       48.76       43.70      8.45 o 
  -1  17   5        0.65        5.22      6.02 o 
   0  17   5        3.74        7.98      8.14 o 
   1  17   5       24.57       22.06      9.07 o 
   2  17   5       39.48       42.55     11.58 o 
   3  17   5        1.04       15.18     10.17 o 
   4  17   5       58.22       58.20     13.77 o 
   5  17   5        2.30       -7.04      9.23 o 
  -4  18   5       39.30       36.30     11.42 o 
  -3  18   5       65.09       68.33      9.16 o 
  -2  18   5       21.73       36.24      7.74 o 
  -1  18   5       46.11       67.59     12.99 o 
   0  18   5       11.20       23.47      9.86 o 
   1  18   5       86.85       55.70     12.83 o 
   2  18   5      104.25      121.25     16.74 o 
   3  18   5       72.17       87.92     15.33 o 
   4  18   5       91.72       89.18     16.43 o 
  -3  19   5       11.91       17.48      7.52 o 
  -2  19   5        1.62        1.08      6.36 o 
  -1  19   5        7.78        9.23      9.54 o 
   0  19   5      150.76      155.35     18.30 o 
   1  19   5       60.43       61.33     13.61 o 
   2  19   5        1.40        4.85      9.39 o 
   3  19   5        1.50       11.11     10.48 o 
  -1  20   5        0.57       10.95      9.70 o 
   0  20   5       85.01       91.21     15.96 o 
   1  20   5       43.59       49.91     14.08 o 
 -10   0   6        4.26        2.40      7.42 o 
  -9   0   6        5.82        0.02      6.47 o 
  -8   0   6       83.36       80.65      9.27 o 
  -7   0   6       20.82       14.81      4.98 o 
  -6   0   6      379.74      371.46     11.28 o 
  -5   0   6       58.18       57.53      5.62 o 
  -4   0   6        3.19        2.41      1.89 o 
  -3   0   6      362.77      340.57      6.66 o 
  -2   0   6        1.52       -1.26      1.26 o 
  -1   0   6     3260.95     3425.87     33.20 o 
   0   0   6      131.69      151.77      4.46 o 
   1   0   6     1710.10     1723.16     23.16 o 
   2   0   6      211.33      254.77      7.21 o 
   3   0   6      201.43      241.04      7.18 o 
   4   0   6       85.03       76.82      4.71 o 
   5   0   6        2.30       18.30      6.73 o 
   6   0   6     1410.70     1554.17     44.74 o 
   7   0   6        1.31        4.85      7.35 o 
   8   0   6      570.97      567.13     27.07 o 
   9   0   6        9.34       25.81     11.11 o 
  10   0   6        3.74       -9.07      9.07 o 
 -10   1   6        5.63        4.58      6.02 o 
  -9   1   6       48.71       45.72      6.12 o 
  -8   1   6        0.18        3.14      4.25 o 
  -7   1   6        8.59       15.58      3.29 o 
  -6   1   6       22.13       20.11      3.27 o 
  -5   1   6      106.56       92.44      4.14 o 
  -4   1   6      101.82       95.39      2.73 o 
  -3   1   6       64.05       70.82      2.36 o 
  -2   1   6      810.24      843.94      7.55 o 
  -1   1   6      196.47      234.03      3.62 o 
   0   1   6        1.66       -1.00      1.00 o 
   1   1   6     1301.64     1270.93     12.25 o 
   2   1   6        1.84        1.15      1.30 o 
   3   1   6      445.97      468.87      6.29 o 
   4   1   6       19.50       17.22      2.73 o 
   5   1   6       15.03       19.66      5.09 o 
   6   1   6      976.45      974.69     23.22 o 
   7   1   6       32.43       37.46      6.80 o 
   8   1   6       17.80       22.04      7.35 o 
   9   1   6        0.02        0.63      6.45 o 
  10   1   6        9.40       11.75     25.19 o 
 -10   2   6       31.59       38.92      7.23 o 
  -9   2   6       44.44       48.28      7.41 o 
  -8   2   6     1250.88     1136.57     19.92 o 
  -7   2   6        0.05        4.59      2.76 o 
  -6   2   6      102.79      114.40      4.76 o 
  -5   2   6        6.34        2.23      1.76 o 
  -4   2   6       87.15       90.37      2.85 o 
  -3   2   6        0.81        0.64      0.99 o 
  -2   2   6        0.70        2.63      0.99 o 
  -1   2   6     2012.06     2088.15     16.26 o 
   0   2   6       10.14       12.90      1.45 o 
   1   2   6       91.51       83.80      2.46 o 
   2   2   6      105.11       84.97      2.99 o 
   3   2   6      340.25      382.47      6.84 o 
   4   2   6        0.75        6.29      2.41 o 
   5   2   6     1692.63     1772.50     33.40 o 
   6   2   6     3182.34     3198.80     54.35 o 
   7   2   6       24.67       27.54      6.28 o 
   8   2   6        2.75        6.26      5.97 o 
   9   2   6        1.40      -11.89     11.89 o 
  10   2   6       11.05        1.88     10.48 o 
 -10   3   6        0.03        9.48      6.05 o 
  -9   3   6       21.83       18.89      5.66 o 
  -8   3   6       18.01       14.15      4.33 o 
  -7   3   6      105.01      101.65      5.21 o 
  -6   3   6     2878.48     2647.58     25.06 o 
  -5   3   6      178.36      167.65      4.47 o 
  -4   3   6        0.94        1.43      1.35 o 
  -3   3   6        2.92        1.79      1.11 o 
  -2   3   6      418.11      479.72      5.60 o 
  -1   3   6     6395.52     6807.13     45.84 o 
   0   3   6      257.93      239.85      3.64 o 
   1   3   6      563.75      569.50      6.73 o 
   2   3   6      157.30      138.94      5.92 o 
   3   3   6       99.69      112.41      4.47 o 
   4   3   6      313.29      333.73      8.52 o 
   5   3   6      415.15      406.25     10.07 o 
   6   3   6      235.16      255.77     22.45 o 
   7   3   6       85.07       96.30      8.72 o 
   8   3   6      112.93      125.16     10.60 o 
   9   3   6        1.53        5.63      9.70 o 
 -10   4   6       26.04       26.17     10.26 o 
  -9   4   6       18.38       11.08      4.54 o 
  -8   4   6        1.08       -2.79      3.44 o 
  -7   4   6        0.02       -0.24      2.67 o 
  -6   4   6     2424.82     2438.26     25.39 o 
  -5   4   6        4.15        1.01      1.91 o 
  -4   4   6       73.99       77.90      2.89 o 
  -3   4   6      515.13      485.02      5.64 o 
  -2   4   6       25.70       44.52      2.02 o 
  -1   4   6        2.28        0.66      0.96 o 
   0   4   6     1284.66     1304.34     10.15 o 
   1   4   6     1709.06     1751.61     23.83 o 
   2   4   6      225.46      192.54      6.64 o 
   3   4   6        2.89        2.85      1.80 o 
   4   4   6      158.45      137.89      8.20 o 
   5   4   6       68.04       58.40      4.82 o 
   6   4   6       14.24       14.48      4.11 o 
   7   4   6       51.14       48.39      7.98 o 
   8   4   6      245.54      253.29     19.56 o 
   9   4   6        7.62        4.69      9.39 o 
  -9   5   6       25.96       30.04      5.09 o 
  -8   5   6        0.69        0.00      3.58 o 
  -7   5   6       18.45       14.53      2.96 o 
  -6   5   6     1557.75     1416.91     18.98 o 
  -5   5   6      865.77      826.87     10.26 o 
  -4   5   6       28.44       29.14      2.42 o 
  -3   5   6      927.26      948.35      9.66 o 
  -2   5   6        3.41        3.22      1.28 o 
  -1   5   6       96.79      116.46      3.04 o 
   0   5   6      247.66      256.27      3.77 o 
   1   5   6     2499.27     2587.48     21.63 o 
   2   5   6      514.66      511.63      7.12 o 
   3   5   6       15.57       10.80      2.16 o 
   4   5   6        3.23        0.75      2.68 o 
   5   5   6       57.90       60.80      4.90 o 
   6   5   6      170.01      170.52      7.48 o 
   7   5   6        5.10        0.47      8.14 o 
   8   5   6       43.68       59.29     12.99 o 
   9   5   6        0.64        2.97      9.86 o 
  -9   6   6       27.32       18.77      5.44 o 
  -8   6   6       12.64       14.14      4.05 o 
  -7   6   6       10.04       11.99      3.67 o 
  -6   6   6       90.91       87.48      4.40 o 
  -5   6   6       19.13       13.90      2.30 o 
  -4   6   6       74.97       80.70      3.60 o 
  -3   6   6       63.59       62.26      2.79 o 
  -2   6   6      310.08      315.08      4.68 o 
  -1   6   6       93.08       85.94      3.78 o 
   0   6   6      239.60      266.12      4.00 o 
   1   6   6       70.31       93.69      2.37 o 
   2   6   6      159.24      160.27      3.66 o 
   3   6   6       11.61       18.60      2.62 o 
   4   6   6      128.08      131.50      4.76 o 
   5   6   6        4.89        4.76      3.83 o 
   6   6   6        7.90       15.80      6.49 o 
   7   6   6      130.12      159.74     15.64 o 
   8   6   6       61.37       45.37     12.67 o 
   9   6   6       33.91        8.60     11.26 o 
  -9   7   6        0.56        5.24      5.58 o 
  -8   7   6       12.81       17.32      4.04 o 
  -7   7   6       15.77       13.93      3.69 o 
  -6   7   6       17.67       13.29      2.84 o 
  -5   7   6       27.76       33.51      2.82 o 
  -4   7   6      308.24      283.41      5.68 o 
  -3   7   6       63.00       62.37      2.84 o 
  -2   7   6     1196.24     1208.07     11.28 o 
  -1   7   6      288.41      307.55      5.03 o 
   0   7   6      266.33      308.56      4.72 o 
   1   7   6       23.14       18.56      1.45 o 
   2   7   6      347.11      343.10      5.61 o 
   3   7   6      159.18      151.44      4.74 o 
   4   7   6       15.88       20.72      4.60 o 
   5   7   6      226.66      210.86     10.09 o 
   6   7   6       29.50       24.15      5.58 o 
   7   7   6        4.37        5.08      5.03 o 
   8   7   6       13.12        8.45     10.01 o 
   9   7   6        0.16       -8.76      8.76 o 
  -9   8   6        2.42       10.57      6.24 o 
  -8   8   6      120.68      139.61      8.38 o 
  -7   8   6       32.70       39.41      5.24 o 
  -6   8   6      108.70      113.38      4.74 o 
  -5   8   6      227.13      199.51      5.06 o 
  -4   8   6       46.37       48.06      3.09 o 
  -3   8   6        9.48       26.51      2.14 o 
  -2   8   6       89.76       69.92      3.32 o 
  -1   8   6        6.87        6.01      1.62 o 
   0   8   6        0.10       -1.27      1.28 o 
   1   8   6       64.08       63.89      2.58 o 
   2   8   6      166.33      176.87      5.87 o 
   3   8   6       21.32       24.66      3.77 o 
   4   8   6       98.18      110.28      7.84 o 
   5   8   6       49.72       41.40      6.10 o 
   6   8   6        0.60        1.10      4.57 o 
   7   8   6       20.92       13.96      5.68 o 
   8   8   6        0.62        2.03      8.60 o 
   9   8   6       41.52       70.09     14.86 o 
  -9   9   6        4.35       10.88      8.02 o 
  -8   9   6       69.69       83.76      8.47 o 
  -7   9   6       28.86       27.12      4.87 o 
  -6   9   6       97.48       89.29      5.55 o 
  -5   9   6      107.26      100.55      4.48 o 
  -4   9   6       38.31       46.52      3.00 o 
  -3   9   6       95.02      101.46      4.38 o 
  -2   9   6       18.69       14.97      2.00 o 
  -1   9   6        0.43        0.90      1.39 o 
   0   9   6       72.95       87.36      3.77 o 
   1   9   6      780.06      777.57     10.98 o 
   2   9   6        1.07        3.96      3.05 o 
   3   9   6       20.03       24.39      4.61 o 
   4   9   6      359.97      360.90     13.21 o 
   5   9   6        3.22        1.54      4.25 o 
   6   9   6        2.36        0.54      4.96 o 
   7   9   6        1.77        4.01      5.41 o 
   8   9   6        0.37        2.50      9.07 o 
  -8  10   6       65.94       76.17     11.35 o 
  -7  10   6        0.81       11.88      4.28 o 
  -6  10   6        5.38        2.20      3.39 o 
  -5  10   6       50.25       61.80      4.78 o 
  -4  10   6      959.23      865.42     12.41 o 
  -3  10   6        1.24       10.28      2.39 o 
  -2  10   6       64.02       83.60      3.40 o 
  -1  10   6      160.23      137.68      4.38 o 
   0  10   6       79.72       78.82      7.41 o 
   1  10   6       16.57       16.15      2.92 o 
   2  10   6      394.33      389.17     10.90 o 
   3  10   6       73.29       86.58      5.97 o 
   4  10   6       17.67       16.54      7.98 o 
   5  10   6       26.14       17.56      9.07 o 
   6  10   6        0.08       -4.76      4.76 o 
   7  10   6        4.13        1.70      5.70 o 
   8  10   6       23.28       36.61     11.73 o 
  -8  11   6        0.31        9.72      5.68 o 
  -7  11   6       97.08      101.98      7.18 o 
  -6  11   6       64.15       63.00      5.81 o 
  -5  11   6        6.19        6.62      3.51 o 
  -4  11   6      103.34      105.79      6.00 o 
  -3  11   6       75.80       65.66      3.96 o 
  -2  11   6      533.86      459.00      7.39 o 
  -1  11   6       83.95       78.74      4.29 o 
   0  11   6       56.21       53.18      4.83 o 
   1  11   6       42.92       44.92      4.93 o 
   2  11   6        6.41        6.03      4.74 o 
   3  11   6      246.02      271.34      9.57 o 
   4  11   6      244.37      212.63     11.28 o 
   5  11   6       69.43       68.88     19.87 o 
   6  11   6        0.68       -4.86      4.86 o 
   7  11   6        0.67       -3.38      5.59 o 
   8  11   6       92.84       82.89     25.81 o 
  -8  12   6       21.68       22.68      6.62 o 
  -7  12   6        0.38        0.12      4.99 o 
  -6  12   6        0.19        7.54      4.18 o 
  -5  12   6       34.20       32.75      5.15 o 
  -4  12   6       12.50        9.69      2.53 o 
  -3  12   6      118.57      124.76      5.98 o 
  -2  12   6        1.43        3.08      3.26 o 
  -1  12   6       86.40      102.11      4.70 o 
   0  12   6        0.24       -0.73      2.38 o 
   1  12   6      248.64      238.03     11.28 o 
   2  12   6      343.74      339.94     10.69 o 
   3  12   6       70.56       78.09      6.25 o 
   4  12   6      176.62      159.26     10.34 o 
   5  12   6        4.79       12.05      5.64 o 
   6  12   6       24.42       18.25      6.91 o 
   7  12   6      116.63       98.80     14.08 o 
  -7  13   6       27.24       22.99      9.04 o 
  -6  13   6       40.72       47.41      5.71 o 
  -5  13   6        6.29       10.45      4.14 o 
  -4  13   6       41.91       38.64      6.69 o 
  -3  13   6        0.02        2.78      4.32 o 
  -2  13   6       58.22       61.50      8.41 o 
  -1  13   6      170.16      176.79      9.56 o 
   0  13   6       39.96       40.50      9.43 o 
   1  13   6      118.70      112.86      7.10 o 
   2  13   6       45.82       46.62      6.86 o 
   3  13   6        7.78       23.00      4.60 o 
   4  13   6       41.33       32.24      9.07 o 
   5  13   6       21.96       20.31      6.52 o 
   6  13   6       33.14       33.45      7.68 o 
   7  13   6      338.86      356.35     17.09 o 
  -7  14   6       16.28       20.38      6.33 o 
  -6  14   6        2.74        9.27      5.14 o 
  -5  14   6      272.42      278.11     17.68 o 
  -4  14   6      105.04      125.23     11.89 o 
  -3  14   6       46.49       41.77      6.80 o 
  -2  14   6        0.57        5.14      4.53 o 
  -1  14   6        2.54        4.68      3.70 o 
   0  14   6      411.37      400.04     21.59 o 
   1  14   6      176.60      172.52      9.85 o 
   2  14   6       33.59       19.67      5.06 o 
   3  14   6       76.97       65.28      7.97 o 
   4  14   6        0.04        1.26      5.79 o 
   5  14   6        6.47        6.69      5.84 o 
   6  14   6        0.25        0.67      6.14 o 
   7  14   6      236.38      222.76     14.27 o 
  -6  15   6        4.11       10.69     16.58 o 
  -5  15   6       90.29      112.72     10.64 o 
  -4  15   6       72.50       68.24      8.41 o 
  -3  15   6      125.45      136.73     10.45 o 
  -2  15   6        3.37        3.44      7.98 o 
  -1  15   6       36.01       51.60      7.12 o 
   0  15   6       57.49       61.80     11.58 o 
   1  15   6        7.37       13.30      8.14 o 
   2  15   6      183.94      178.51     15.96 o 
   3  15   6       13.35       22.10      9.00 o 
   4  15   6       35.76       32.01      7.50 o 
   5  15   6        0.66        2.38     10.40 o 
   6  15   6        2.47        5.60      6.73 o 
  -6  16   6        5.43        7.93      8.60 o 
  -5  16   6       72.62      104.82     10.40 o 
  -4  16   6        3.66        8.57      6.26 o 
  -3  16   6       50.43       57.89      8.35 o 
  -2  16   6        0.05       -4.41      4.41 o 
  -1  16   6       15.03       12.83      8.14 o 
   0  16   6        0.01        2.35      7.51 o 
   1  16   6       11.28       15.02      8.29 o 
   2  16   6      123.96      104.98     14.39 o 
   3  16   6       20.08       17.05      9.70 o 
   4  16   6      123.05      116.78     10.89 o 
   5  16   6       22.43       25.47      8.06 o 
  -5  17   6       14.03       19.09     11.26 o 
  -4  17   6        0.89        9.62      6.96 o 
  -3  17   6        2.28        4.24      5.68 o 
  -2  17   6       58.65       64.57     12.44 o 
  -1  17   6        0.12        0.63      7.67 o 
   0  17   6      179.66      152.07     17.37 o 
   1  17   6        6.36       10.33      8.29 o 
   2  17   6      127.30      132.67     16.74 o 
   3  17   6        0.46       -3.13      8.60 o 
   4  17   6       21.31       24.88     11.58 o 
   5  17   6       74.74       79.48     16.11 o 
  -4  18   6        0.87       11.70      7.98 o 
  -3  18   6        8.29        9.43     11.11 o 
  -2  18   6      116.65      110.92     15.64 o 
  -1  18   6        9.45       16.74      9.39 o 
   0  18   6       25.55       33.17     11.26 o 
   1  18   6        0.05       13.61      9.54 o 
   2  18   6       41.50       57.57     13.61 o 
   3  18   6       20.43       22.22     11.26 o 
   4  18   6        9.94       -4.38     10.33 o 
  -2  19   6       82.20       94.34     15.33 o 
  -1  19   6        9.33       15.96     10.33 o 
   0  19   6       23.53       28.16     10.80 o 
   1  19   6      127.62      200.72     21.12 o 
   2  19   6       33.52       30.04     12.36 o 
 -10   1   7        4.15       -0.41      4.86 o 
  -9   1   7       24.82       36.89     12.39 o 
  -8   1   7        8.72       11.35      4.33 o 
  -7   1   7       20.83       16.54      3.40 o 
  -6   1   7      187.37      172.37      6.80 o 
  -5   1   7       12.52       10.29      2.59 o 
  -4   1   7        0.06        0.59      1.51 o 
  -3   1   7        5.22        0.97      1.52 o 
  -2   1   7        3.90        1.00      1.21 o 
  -1   1   7      325.76      343.41      4.85 o 
   0   1   7       83.49       82.08      2.75 o 
   1   1   7       32.59       40.42      2.04 o 
   2   1   7       13.89       10.41      2.15 o 
   3   1   7        2.09        1.86      1.47 o 
   4   1   7       58.13       56.39      8.53 o 
   5   1   7     1341.23     1360.87     28.15 o 
   6   1   7      287.22      294.48     12.38 o 
   7   1   7       55.74       61.38     13.30 o 
   8   1   7      370.53      342.70     15.14 o 
   9   1   7       10.17       -6.34      6.88 o 
 -10   2   7       90.89       95.45      8.16 o 
  -9   2   7       59.53       60.93      9.10 o 
  -8   2   7       36.76       27.51      5.23 o 
  -7   2   7        6.97        7.43      4.23 o 
  -6   2   7       89.14      101.03      5.19 o 
  -5   2   7      108.48      115.90      4.13 o 
  -4   2   7      661.18      649.55      7.94 o 
  -3   2   7      861.60      822.34      8.42 o 
  -2   2   7       60.78       75.85      2.56 o 
  -1   2   7       34.98       39.82      2.03 o 
   0   2   7      612.76      651.06      7.65 o 
   1   2   7       45.30       52.61      2.11 o 
   2   2   7        2.15        3.49      1.43 o 
   3   2   7      395.58      376.23      5.74 o 
   4   2   7        1.51        3.24      2.50 o 
   5   2   7      874.22      852.30     20.66 o 
   6   2   7       87.13       97.93      8.53 o 
   7   2   7      146.57      137.96      9.72 o 
   8   2   7        1.41        8.52      7.35 o 
   9   2   7        1.45       -3.38      6.52 o 
  -9   3   7      115.82      120.46      8.32 o 
  -8   3   7        0.48       -1.93      3.93 o 
  -7   3   7      582.42      541.16     10.53 o 
  -6   3   7      537.11      512.31      9.03 o 
  -5   3   7       28.49       60.58      3.39 o 
  -4   3   7      306.83      281.52      4.79 o 
  -3   3   7      183.05      167.67      3.46 o 
  -2   3   7      179.66      175.97      3.35 o 
  -1   3   7       68.67       66.51      2.47 o 
   0   3   7     2559.67     2600.38     20.53 o 
   1   3   7      440.48      439.67      6.02 o 
   2   3   7      220.01      216.93      5.06 o 
   3   3   7        0.38        1.72      1.63 o 
   4   3   7       97.63       88.63      5.18 o 
   5   3   7        0.35        4.29      4.11 o 
   6   3   7       11.67       10.21      4.99 o 
   7   3   7      188.08      170.45     10.26 o 
   8   3   7       81.34       67.04      8.97 o 
   9   3   7       13.58       12.36     10.17 o 
  -9   4   7        8.26       15.20      5.37 o 
  -8   4   7        0.24       -0.45      4.71 o 
  -7   4   7       75.41       63.80      5.26 o 
  -6   4   7       37.84       31.48      3.17 o 
  -5   4   7       84.33       89.76      3.86 o 
  -4   4   7      181.97      177.51      4.55 o 
  -3   4   7      116.73       91.68      2.73 o 
  -2   4   7      488.84      497.70      6.08 o 
  -1   4   7      137.34      130.15      3.06 o 
   0   4   7      231.19      221.46      3.78 o 
   1   4   7       87.84       99.50      3.25 o 
   2   4   7      494.55      455.51      6.95 o 
   3   4   7       63.27       65.20      3.82 o 
   4   4   7       51.71       41.88      5.25 o 
   5   4   7       56.86       63.60      5.02 o 
   6   4   7        3.39       -0.81      4.25 o 
   7   4   7       36.07       34.26      6.69 o 
   8   4   7      156.77      143.46     17.05 o 
   9   4   7       13.80       -0.94      9.54 o 
  -9   5   7      163.26      152.99      8.62 o 
  -8   5   7        2.12        4.92      3.74 o 
  -7   5   7       10.84       14.83      3.72 o 
  -6   5   7      395.98      372.35      7.70 o 
  -5   5   7        0.04        6.04      2.09 o 
  -4   5   7       35.40       36.18      2.79 o 
  -3   5   7        0.13        0.95      1.38 o 
  -2   5   7      560.07      531.54      6.39 o 
  -1   5   7      109.73      104.96      2.80 o 
   0   5   7      158.80      177.40      3.25 o 
   1   5   7       29.95       33.60      1.88 o 
   2   5   7      296.87      309.05      6.91 o 
   3   5   7      523.27      522.47      9.58 o 
   4   5   7       85.38       97.35      4.79 o 
   5   5   7      169.76      171.19      6.96 o 
   6   5   7        7.16        9.39      3.49 o 
   7   5   7        0.40       -5.32      6.57 o 
   8   5   7        7.12       10.01      9.39 o 
   9   5   7       33.37       34.11     12.05 o 
  -9   6   7       14.86       22.33      4.71 o 
  -8   6   7        0.32        8.06      3.84 o 
  -7   6   7       16.40       13.28      3.79 o 
  -6   6   7      150.67      136.94      6.49 o 
  -5   6   7      391.51      372.36      6.80 o 
  -4   6   7      239.56      208.18      5.08 o 
  -3   6   7      710.66      656.29      8.05 o 
  -2   6   7      130.44      157.38      3.53 o 
  -1   6   7       46.76       48.14      2.51 o 
   0   6   7        0.11        1.39      1.00 o 
   1   6   7       65.55       66.98      2.49 o 
   2   6   7      199.02      202.89      5.69 o 
   3   6   7      171.28      191.49      5.71 o 
   4   6   7       29.94       30.44      3.92 o 
   5   6   7       73.23       78.35      7.10 o 
   6   6   7        2.31       10.44      9.23 o 
   7   6   7      158.88      149.88     16.90 o 
   8   6   7       18.67       -0.94      9.23 o 
   9   6   7       26.44       12.99     10.33 o 
  -9   7   7       16.73       13.37     11.08 o 
  -8   7   7      120.47      119.64      6.95 o 
  -7   7   7       89.12       83.40      5.65 o 
  -6   7   7       53.82       52.86      4.34 o 
  -5   7   7      123.93      121.48      4.28 o 
  -4   7   7       36.20       34.68      2.78 o 
  -3   7   7        0.63        0.06      1.68 o 
  -2   7   7      193.14      194.15      3.97 o 
  -1   7   7       89.39       85.83      3.34 o 
   0   7   7      606.31      571.53      6.31 o 
   1   7   7       29.49       31.10      1.81 o 
   2   7   7        7.62        3.71      1.82 o 
   3   7   7       45.71       46.33      3.36 o 
   4   7   7        0.00       -0.14      3.47 o 
   5   7   7      131.30      117.10      8.37 o 
   6   7   7       41.28       28.19      6.31 o 
   8   7   7       14.53       -8.45      9.39 o 
   9   7   7       34.43       12.52     11.58 o 
  -9   8   7        1.00        5.18      6.02 o 
  -8   8   7       26.28       28.15      5.47 o 
  -7   8   7      201.35      184.92      7.22 o 
  -6   8   7        8.36        6.18      2.85 o 
  -5   8   7       26.39       25.65      2.78 o 
  -4   8   7       15.70       12.00      2.23 o 
  -3   8   7      116.41      111.53      3.70 o 
  -2   8   7     3345.33     3076.12     25.21 o 
  -1   8   7        4.34        0.93      1.21 o 
   0   8   7      867.78      876.85     10.16 o 
   1   8   7       61.34       68.68      2.63 o 
   2   8   7      124.98      120.84      5.00 o 
   3   8   7      292.54      288.32     11.65 o 
   4   8   7      119.96      112.77      8.19 o 
   5   8   7      566.06      549.72     17.05 o 
   6   8   7       52.22       42.87     18.38 o 
   7   8   7        0.95        6.88      8.60 o 
   8   8   7        0.35       -9.23      9.23 o 
  -8   9   7       91.74      110.66      7.81 o 
  -7   9   7       13.48       13.04      4.52 o 
  -6   9   7        1.40        2.66      3.15 o 
  -5   9   7       62.79       53.47      4.49 o 
  -4   9   7      239.89      198.94      5.09 o 
  -3   9   7       50.78       42.32      2.92 o 
  -2   9   7     4394.77     4387.76     32.22 o 
  -1   9   7       90.82      109.71      3.95 o 
   0   9   7       88.65       92.22      3.71 o 
   1   9   7       85.76       92.76      5.26 o 
   2   9   7      357.57      344.81     16.15 o 
   3   9   7      410.11      404.78     11.35 o 
   4   9   7       78.12       84.92      8.04 o 
   5   9   7       64.40       77.76      9.70 o 
   6   9   7       16.48       11.18      5.90 o 
   7   9   7       28.86       24.76      7.19 o 
   8   9   7        1.49       11.58      9.07 o 
  -8  10   7        0.34       -1.16      5.39 o 
  -7  10   7        0.00        7.30      4.22 o 
  -6  10   7        0.05        3.80      3.73 o 
  -5  10   7      116.54      125.15      6.90 o 
  -4  10   7       21.73       24.17      3.45 o 
  -3  10   7     1381.36     1202.70     13.10 o 
  -2  10   7     2537.63     2530.07     22.02 o 
  -1  10   7      156.31      125.69      4.14 o 
   0  10   7       81.85       80.19      4.26 o 
   1  10   7      245.37      243.31      8.90 o 
   2  10   7        2.69        1.88      3.05 o 
   3  10   7      342.73      333.72     10.63 o 
   4  10   7     2012.60     1965.47     38.47 o 
   5  10   7       17.74       20.75      6.06 o 
   6  10   7        6.76        4.49      6.49 o 
   7  10   7       10.36        7.01      6.58 o 
   8  10   7       24.92       24.72     11.73 o 
  -8  11   7       16.23       10.39      6.51 o 
  -7  11   7       85.12       91.16      7.11 o 
  -6  11   7       86.39       88.51      8.38 o 
  -5  11   7        0.02        5.11      3.79 o 
  -4  11   7      143.63      140.17      6.00 o 
  -3  11   7      191.11      158.72      4.85 o 
  -2  11   7       81.18       80.34      3.66 o 
  -1  11   7      183.51      178.96      7.14 o 
   0  11   7      258.68      255.68      8.29 o 
   1  11   7      122.16      117.82      6.94 o 
   2  11   7        1.52        2.75      3.31 o 
   3  11   7      177.01      175.36      8.22 o 
   4  11   7     1330.18     1271.96     29.20 o 
   5  11   7        0.02        7.75      5.23 o 
   6  11   7        0.55       -2.58      5.63 o 
   7  11   7        3.31        0.87      6.81 o 
   8  11   7        0.36        4.69     10.64 o 
  -7  12   7        3.27       16.96      6.88 o 
  -6  12   7      103.47      101.34      7.06 o 
  -5  12   7       25.35       30.83      4.92 o 
  -4  12   7      101.19      118.22      6.81 o 
  -3  12   7        1.26        4.45      3.74 o 
  -2  12   7       31.26       25.05      4.32 o 
  -1  12   7       23.70       22.31      3.09 o 
   0  12   7       12.44       21.91      5.39 o 
   1  12   7      104.07      105.52      7.03 o 
   2  12   7        6.40       10.37      4.00 o 
   3  12   7      103.20      106.99      7.18 o 
   4  12   7      672.54      705.64     36.69 o 
   5  12   7        2.08        7.96      5.64 o 
   6  12   7      145.07      149.51     12.00 o 
   7  12   7        0.09       -1.27      6.35 o 
  -7  13   7        2.57        2.54      5.34 o 
  -6  13   7       30.79       46.79      6.21 o 
  -5  13   7        0.00        6.27      5.06 o 
  -4  13   7        0.01        3.85      4.28 o 
  -3  13   7       53.33       45.27     12.36 o 
  -2  13   7        2.17        5.69      4.85 o 
  -1  13   7       40.94       38.28      4.80 o 
   0  13   7        0.00        3.22     12.05 o 
   1  13   7       33.97       29.56      5.84 o 
   2  13   7       53.70       62.83      7.68 o 
   3  13   7        0.00        7.87      3.74 o 
   4  13   7       27.88       28.55      6.85 o 
   5  13   7       14.03       10.90      6.08 o 
   6  13   7       14.74       19.55      7.59 o 
   7  13   7        1.35        1.54      6.61 o 
  -6  14   7       32.36       58.93      7.38 o 
  -5  14   7       10.51       14.35      5.30 o 
  -4  14   7       12.07       32.66      7.68 o 
  -3  14   7       70.25       56.31     18.70 o 
  -2  14   7      102.74      108.19      9.32 o 
  -1  14   7       15.12       15.10      5.22 o 
   0  14   7       39.35       60.23     11.26 o 
   1  14   7       98.43       68.24     19.01 o 
   2  14   7        1.76        6.46      5.03 o 
   3  14   7      499.92      507.91     17.91 o 
   4  14   7       20.93       32.56      7.35 o 
   5  14   7       39.43       41.34      8.12 o 
   6  14   7       17.96       20.10      7.63 o 
  -6  15   7       23.90       19.33      8.60 o 
  -5  15   7       42.61       40.05      8.11 o 
  -4  15   7       85.81       85.57      9.35 o 
  -3  15   7       61.09       95.11      9.68 o 
  -2  15   7       37.54       48.41      7.55 o 
  -1  15   7      165.40      199.32     16.43 o 
   0  15   7        1.26       -2.50      7.04 o 
   1  15   7        8.10       16.90      8.60 o 
   2  15   7       15.29       16.26      5.45 o 
   3  15   7        8.42       18.41      6.25 o 
   4  15   7      122.59      132.49     12.28 o 
   5  15   7        0.19        4.06      6.90 o 
   6  15   7        1.52        3.66      6.72 o 
  -5  16   7       23.65       30.75      9.42 o 
  -4  16   7      350.49      374.48     16.43 o 
  -3  16   7       77.81       87.81     15.02 o 
  -2  16   7       25.10       33.54      7.02 o 
  -1  16   7       20.71       26.75     10.01 o 
   0  16   7        0.88        6.26      8.29 o 
   1  16   7        0.50       15.49      9.54 o 
   2  16   7      110.15      133.14     16.58 o 
   3  16   7       67.68       77.91     14.08 o 
   4  16   7        0.97        4.84      6.45 o 
   5  16   7       19.90       14.43      7.52 o 
  -4  17   7        9.83       17.41      7.18 o 
  -3  17   7        8.32       16.64      7.67 o 
  -2  17   7       27.26       37.24     11.26 o 
  -1  17   7      308.00      358.74     23.15 o 
   0  17   7       44.54       51.00     12.20 o 
   1  17   7       18.53       34.26     11.42 o 
   2  17   7       73.54       65.71     13.92 o 
   3  17   7      116.01      109.51     16.43 o 
   4  17   7       71.25       52.72     13.92 o 
  -3  18   7        0.43        6.22      7.82 o 
  -2  18   7       68.67       74.31     14.08 o 
  -1  18   7       13.70       11.42     10.33 o 
   0  18   7        9.02       14.71     10.80 o 
   1  18   7       24.50       38.64     12.20 o 
   2  18   7        3.49       13.14     10.48 o 
   3  18   7       16.31       18.15     12.05 o 
  -1  19   7       18.72       32.70     12.36 o 
   0  19   7        0.64       25.19     11.58 o 
   1  19   7       30.31       29.26     12.67 o 
  -9   0   8       10.14       13.32      7.25 o 
  -8   0   8       20.78       29.74      7.77 o 
  -7   0   8       24.84       19.01     12.52 o 
  -6   0   8      252.55      214.90      9.47 o 
  -5   0   8      111.00      116.78      6.14 o 
  -4   0   8      134.00      128.03      9.55 o 
  -3   0   8      149.70      153.02      5.35 o 
  -2   0   8       17.71       29.09      2.85 o 
  -1   0   8      130.59      122.35      4.22 o 
   0   0   8      337.56      342.12      8.74 o 
   1   0   8     1893.86     1814.82     25.66 o 
   2   0   8       49.52       60.23      4.09 o 
   3   0   8      211.02      213.74      7.61 o 
   4   0   8        4.96        9.39      6.10 o 
   5   0   8      189.84      204.95     14.39 o 
   6   0   8        1.65       13.45      7.35 o 
   7   0   8        9.85       28.16      9.39 o 
   8   0   8      203.66      214.65     17.99 o 
   9   0   8        6.95       14.71     10.01 o 
  -9   1   8        9.90       17.17      5.43 o 
  -8   1   8       66.38       62.34      7.18 o 
  -7   1   8      126.35      116.89      7.38 o 
  -6   1   8      203.67      183.04      6.30 o 
  -5   1   8        6.47        6.37      2.16 o 
  -4   1   8        3.21        2.78      1.99 o 
  -3   1   8      126.68      108.92      3.53 o 
  -2   1   8       46.61       40.93      2.43 o 
  -1   1   8      154.80      146.77      3.47 o 
   0   1   8      248.68      241.56      4.63 o 
   1   1   8      363.06      359.15      5.35 o 
   2   1   8        0.29       -1.29      1.55 o 
   3   1   8      268.15      283.50      6.12 o 
   4   1   8        2.48        0.37      6.49 o 
   5   1   8        0.22        1.94      4.69 o 
   6   1   8        1.71        5.23      5.63 o 
   7   1   8      114.62      136.12     10.02 o 
   8   1   8      111.06      126.66     11.89 o 
   9   1   8        7.82       15.80      7.19 o 
  -9   2   8       43.33       45.89      6.28 o 
  -8   2   8       19.93       20.20      7.05 o 
  -7   2   8        0.01       -1.21      3.61 o 
  -6   2   8     1103.01      953.79     13.11 o 
  -5   2   8      257.93      250.40      5.84 o 
  -4   2   8     1611.40     1577.16     16.99 o 
  -3   2   8        0.00        2.70      1.81 o 
  -2   2   8      101.32      101.84      3.50 o 
  -1   2   8       94.26      102.45      3.03 o 
   0   2   8      158.39      150.76      3.61 o 
   1   2   8      239.23      268.68      4.59 o 
   2   2   8        4.07        3.65      1.81 o 
   3   2   8       43.51       50.76      4.81 o 
   4   2   8       56.29       57.04      4.50 o 
   5   2   8       88.58      100.14      8.18 o 
   6   2   8        3.82        6.13      4.80 o 
   7   2   8      205.47      208.88     17.29 o 
   8   2   8      860.39      827.45     24.24 o 
   9   2   8       73.70       77.29     15.33 o 
  -9   3   8        5.76       12.91      5.74 o 
  -8   3   8       26.00       32.69      8.51 o 
  -7   3   8      141.27      126.92      7.51 o 
  -6   3   8      291.33      233.63      6.42 o 
  -5   3   8      147.17      140.29      4.82 o 
  -4   3   8     5935.96     5468.36     42.22 o 
  -3   3   8      198.47      180.35      4.28 o 
  -2   3   8       69.01       87.34      2.92 o 
  -1   3   8      115.35      107.07      3.32 o 
   0   3   8       25.91       34.09      2.15 o 
   1   3   8     2234.63     2282.71     19.72 o 
   2   3   8       79.51       98.59      3.63 o 
   3   3   8      694.35      705.05     20.74 o 
   4   3   8       30.72       37.16      4.17 o 
   5   3   8       75.10       98.49      8.01 o 
   6   3   8       36.19       30.11      6.24 o 
   7   3   8      347.98      356.53     14.70 o 
   8   3   8      282.59      277.85     21.12 o 
   9   3   8       18.42       39.27     12.67 o 
  -9   4   8        7.21       17.18      5.63 o 
  -8   4   8       53.35       44.44      5.95 o 
  -7   4   8       51.49       40.04      4.74 o 
  -6   4   8       83.37       77.01      6.33 o 
  -5   4   8        5.18        5.87      2.14 o 
  -4   4   8     2619.63     2622.58     21.77 o 
  -3   4   8        5.36        5.49      1.66 o 
  -2   4   8       31.85       30.81      2.27 o 
  -1   4   8      849.36      784.72      8.51 o 
   0   4   8      186.47      215.39      4.18 o 
   1   4   8      572.29      587.59      7.70 o 
   2   4   8      491.74      497.78     10.89 o 
   3   4   8      860.55      851.71     14.93 o 
   4   4   8        1.38        2.60      2.25 o 
   5   4   8        3.68        1.49      3.01 o 
   6   4   8       66.67       55.40      7.31 o 
   7   4   8      177.02      184.45     16.58 o 
   8   4   8       10.14        3.44      8.60 o 
   9   4   8       20.69       22.06     11.58 o 
  -9   5   8       12.22       14.48      5.20 o 
  -8   5   8        0.70       -0.61      4.83 o 
  -7   5   8       10.72        9.23      3.61 o 
  -6   5   8        3.87        6.38      2.54 o 
  -5   5   8       59.30       46.93      3.21 o 
  -4   5   8      926.22      821.86     10.38 o 
  -3   5   8      598.27      559.80      7.48 o 
  -2   5   8      123.07      112.37      3.20 o 
  -1   5   8      114.31      120.82      3.15 o 
   0   5   8      248.71      243.25      4.87 o 
   1   5   8       29.67       28.18      2.65 o 
   2   5   8       38.78       31.31      3.15 o 
   3   5   8      501.16      504.05     10.82 o 
   4   5   8      162.32      150.50      5.63 o 
   5   5   8        1.18        0.84      3.06 o 
   6   5   8        1.96       -5.79      6.41 o 
   7   5   8       71.57       56.79     12.05 o 
   8   5   8       93.73       98.88     15.64 o 
   9   5   8        2.54       -7.51      8.76 o 
  -9   6   8       16.90       13.54      4.42 o 
  -8   6   8        1.12        5.13      4.27 o 
  -7   6   8       70.32       66.29      6.24 o 
  -6   6   8       42.95       38.75      3.54 o 
  -5   6   8       20.58       18.48      2.64 o 
  -4   6   8       27.83       25.34      2.82 o 
  -3   6   8       99.75      109.87      3.53 o 
  -2   6   8      148.88      146.08      3.62 o 
  -1   6   8      122.10      122.11      3.36 o 
   0   6   8      385.12      397.80      5.62 o 
   1   6   8        4.37        3.28      1.58 o 
   2   6   8       50.32       56.88      3.82 o 
   3   6   8       24.52       29.24      3.09 o 
   4   6   8        2.63        6.60      3.14 o 
   5   6   8       15.68       15.05      6.18 o 
   6   6   8       59.87       46.00     11.11 o 
   7   6   8        4.19       -6.26      7.67 o 
   8   6   8        3.65       17.68     11.26 o 
  -9   7   8        2.26       10.52      5.25 o 
  -8   7   8        2.07        4.15      3.97 o 
  -7   7   8        2.62        0.87      3.40 o 
  -6   7   8       11.54       16.79      3.16 o 
  -5   7   8       15.69       19.51      2.72 o 
  -4   7   8      147.64      133.46      4.32 o 
  -3   7   8        1.04       -0.94      1.71 o 
  -2   7   8       52.96       44.26      2.52 o 
  -1   7   8      221.17      201.80      4.56 o 
   0   7   8      490.60      485.34      6.27 o 
   1   7   8       90.36       94.13      3.42 o 
   2   7   8      253.60      265.58      6.11 o 
   3   7   8        0.73       -1.13      3.41 o 
   4   7   8      136.03      137.66      8.71 o 
   5   7   8       79.78       85.80     13.06 o 
   6   7   8       23.84       20.52      6.06 o 
   7   7   8       31.32       30.19     10.95 o 
   8   7   8       14.05       12.67     10.33 o 
  -8   8   8        1.16       11.97      5.08 o 
  -7   8   8        0.64        0.48      4.46 o 
  -6   8   8       12.40       17.46      3.75 o 
  -5   8   8       97.55      102.71      4.30 o 
  -4   8   8      190.96      172.36      4.87 o 
  -3   8   8      567.02      536.89      7.58 o 
  -2   8   8      112.68      118.59      4.25 o 
  -1   8   8        3.82       15.89      2.25 o 
   0   8   8      307.46      279.21      5.20 o 
   1   8   8       95.65       98.76      3.86 o 
   2   8   8        8.58        8.95      3.27 o 
   3   8   8       16.40       11.42      4.65 o 
   4   8   8      228.12      229.83     11.05 o 
   5   8   8        4.87        9.69      5.04 o 
   6   8   8        1.45       -4.72      4.72 o 
   7   8   8       34.48       33.32     11.42 o 
   8   8   8        1.07       -5.32      8.29 o 
  -8   9   8       32.58       33.54      5.87 o 
  -7   9   8        2.31        6.07      4.31 o 
  -6   9   8       68.64       82.36      5.54 o 
  -5   9   8       83.04       90.48      5.34 o 
  -4   9   8       26.78       19.03      2.63 o 
  -3   9   8       99.30      102.49      3.79 o 
  -2   9   8      266.55      209.39      4.73 o 
  -1   9   8        6.56       18.39      2.22 o 
   0   9   8       92.08       95.72      3.76 o 
   1   9   8        9.15        7.83      2.62 o 
   2   9   8       92.95       96.15      6.48 o 
   3   9   8      171.55      167.99      9.72 o 
   4   9   8       32.38       38.03      6.39 o 
   5   9   8       41.69       37.75      6.74 o 
   6   9   8       45.37       44.62      7.50 o 
   7   9   8       10.28        2.35      8.92 o 
   8   9   8        0.14       14.55      9.39 o 
  -8  10   8      224.87      255.66     14.37 o 
  -7  10   8        0.39        9.70      4.58 o 
  -6  10   8      117.42      128.19      7.49 o 
  -5  10   8       34.50       38.42      4.66 o 
  -4  10   8       70.10       73.05      4.43 o 
  -3  10   8       56.56       61.20      3.72 o 
  -2  10   8      748.94      682.44      8.66 o 
  -1  10   8        0.63        8.92      2.47 o 
   0  10   8        0.24       -1.00      2.02 o 
   1  10   8       46.02       51.80      5.41 o 
   2  10   8        0.14        1.57      3.08 o 
   3  10   8      357.80      362.93     16.43 o 
   4  10   8       50.27       50.15      7.28 o 
   5  10   8      144.26      148.45     11.08 o 
   6  10   8      100.35       92.04      9.86 o 
   7  10   8        4.96       -7.20      7.20 o 
   8  10   8        0.27        4.69      8.29 o 
  -7  11   8        2.37        9.86      4.59 o 
  -6  11   8        2.46        3.77      4.07 o 
  -5  11   8      103.64      104.34     12.44 o 
  -4  11   8        6.29        6.51      3.28 o 
  -3  11   8       32.55       43.51      3.47 o 
  -2  11   8        8.93        6.86      2.39 o 
  -1  11   8       28.99       27.18      4.13 o 
   0  11   8      277.62      257.08      8.35 o 
   1  11   8       84.41       76.38      6.49 o 
   2  11   8       68.77       58.96      5.88 o 
   3  11   8      208.30      210.29      9.11 o 
   4  11   8       92.10      101.18      9.40 o 
   5  11   8       36.11       38.92      7.52 o 
   6  11   8      176.70      174.36     12.44 o 
   7  11   8       38.47       34.94      8.48 o 
  -7  12   8        1.92        9.15      5.64 o 
  -6  12   8       21.07       29.24      5.14 o 
  -5  12   8       38.20       47.02      5.46 o 
  -4  12   8       11.06       16.35      3.55 o 
  -3  12   8      111.72      104.58      7.88 o 
  -2  12   8        0.65        2.67      2.43 o 
  -1  12   8       82.63       84.10      5.44 o 
   0  12   8      140.72      128.76      7.25 o 
   1  12   8       51.13       45.27     10.09 o 
   2  12   8        5.45        6.12      6.81 o 
   3  12   8      163.58      164.63     10.45 o 
   4  12   8      109.57      128.80     10.38 o 
   5  12   8       89.17       85.31      9.66 o 
   6  12   8       68.50       59.90      9.17 o 
   7  12   8       13.42        7.33      8.92 o 
  -7  13   8        0.00        9.21      4.77 o 
  -6  13   8        9.70       18.19      4.88 o 
  -5  13   8       18.83       30.09      6.11 o 
  -4  13   8       54.74       61.63      7.27 o 
  -3  13   8       28.04       26.42      5.34 o 
  -2  13   8        0.05        8.31      5.60 o 
  -1  13   8       14.91       15.89      3.08 o 
   0  13   8        6.82        6.70      5.24 o 
   1  13   8       16.32       21.63      5.91 o 
   2  13   8        0.25        8.88      5.09 o 
   3  13   8        9.04        6.14      5.41 o 
   4  13   8        0.04        7.00      5.80 o 
   5  13   8        0.14       -3.13      5.42 o 
   6  13   8       22.12       20.35      7.57 o 
  -6  14   8      159.60      186.91     10.87 o 
  -5  14   8       19.10       36.04      6.66 o 
  -4  14   8        3.47        8.67      5.99 o 
  -3  14   8      205.07      219.36      9.84 o 
  -2  14   8       65.76       73.61      6.86 o 
  -1  14   8      164.87      170.06     15.33 o 
   0  14   8       24.00       27.61      6.17 o 
   1  14   8       31.72       35.30     10.40 o 
   2  14   8      271.95      299.35     13.86 o 
   3  14   8      106.90      110.56     10.29 o 
   4  14   8        1.62       -0.63      5.53 o 
   5  14   8       13.87       11.92     11.58 o 
   6  14   8       10.92       15.73      7.72 o 
  -5  15   8      234.70      257.21     19.62 o 
  -4  15   8        4.71       10.83      8.25 o 
  -3  15   8      146.62      180.78      9.39 o 
  -2  15   8      119.08      138.38     11.45 o 
  -1  15   8       88.73      116.71     15.02 o 
   0  15   8        1.78       11.89      8.76 o 
   1  15   8       12.43       20.96      9.86 o 
   2  15   8        2.19       11.03      5.75 o 
   3  15   8       10.54       13.24      9.62 o 
   4  15   8       97.97      120.63     13.69 o 
   5  15   8        1.31        9.47      6.86 o 
  -5  16   8      211.85      252.42     22.36 o 
  -4  16   8        5.20       17.22      5.99 o 
  -3  16   8      130.74      174.31      9.75 o 
  -2  16   8       44.16       54.29     12.36 o 
  -1  16   8       14.74       28.79     10.48 o 
   0  16   8        3.24        6.73      8.45 o 
   1  16   8        0.89        2.35      8.92 o 
   2  16   8        6.13       15.64      9.07 o 
   3  16   8       10.50        5.95      8.60 o 
   4  16   8       86.10       93.53     10.93 o 
  -4  17   8        6.55       20.31      6.12 o 
  -3  17   8       33.54       45.94      7.14 o 
  -2  17   8       13.27       15.49     10.33 o 
  -1  17   8       14.16       15.64      9.70 o 
   0  17   8       85.49      103.88     16.11 o 
   1  17   8        7.37       -2.97      8.45 o 
   2  17   8      117.02      114.83     16.74 o 
   3  17   8        1.90       -0.78      8.92 o 
  -2  18   8        0.08        6.10      9.39 o 
  -1  18   8        0.07       14.55      9.70 o 
   0  18   8       48.92       46.00     12.83 o 
   1  18   8        3.96        7.67      9.86 o 
   2  18   8       32.35       67.12     15.18 o 
  -9   1   9       30.73       23.82      5.85 o 
  -8   1   9        1.97        3.50      4.77 o 
  -7   1   9       57.94       57.49      6.16 o 
  -6   1   9        0.07        0.16      2.36 o 
  -5   1   9       51.31       48.54      3.45 o 
  -4   1   9      268.15      241.15      5.61 o 
  -3   1   9       35.53       31.75      2.62 o 
  -2   1   9       62.72       62.23      2.95 o 
  -1   1   9        3.78        1.03      1.44 o 
   0   1   9        1.96        0.19      1.90 o 
   1   1   9       95.61       95.81      3.21 o 
   2   1   9        0.55        0.77      1.58 o 
   3   1   9       36.57       48.11      3.68 o 
   4   1   9        4.20        1.29      5.24 o 
   5   1   9       25.89       27.24      6.03 o 
   6   1   9        3.79        3.46      5.31 o 
   7   1   9      481.32      462.36     45.06 o 
   8   1   9       85.97      102.09     10.68 o 
   9   1   9       30.47       25.00      9.78 o 
  -9   2   9        0.06        3.96      4.91 o 
  -8   2   9      212.19      217.83      9.63 o 
  -7   2   9       93.34       85.83      7.83 o 
  -6   2   9       26.97       21.48      3.21 o 
  -5   2   9       10.52       18.36      2.74 o 
  -4   2   9      186.78      206.11      5.28 o 
  -3   2   9       53.25       61.38      3.42 o 
  -2   2   9      547.04      530.53      7.20 o 
  -1   2   9      364.92      338.24      5.40 o 
   0   2   9       33.94       47.67      2.55 o 
   1   2   9      211.73      190.48      4.12 o 
   2   2   9        5.07        9.95      2.18 o 
   3   2   9       84.16       86.39      4.54 o 
   4   2   9       21.56       24.72      5.34 o 
   5   2   9       85.89       90.32      8.24 o 
   6   2   9        0.58       -1.56      5.95 o 
   7   2   9      544.52      533.97     18.67 o 
   8   2   9       47.20       53.85      8.78 o 
   9   2   9       24.35       12.83     10.95 o 
  -9   3   9       50.11       64.61     11.34 o 
  -8   3   9       77.46       70.31      7.59 o 
  -7   3   9       76.33      100.79      7.13 o 
  -6   3   9       27.86       29.11      4.22 o 
  -5   3   9      454.95      380.27      6.82 o 
  -4   3   9      264.93      227.80      5.47 o 
  -3   3   9       33.98       74.34      3.67 o 
  -2   3   9       41.30       49.96      2.78 o 
  -1   3   9        5.11        1.00      1.49 o 
   0   3   9      134.57      127.16      3.55 o 
   1   3   9        3.06        2.85      1.99 o 
   2   3   9     1110.47     1135.55     16.57 o 
   3   3   9      174.89      163.09      5.83 o 
   4   3   9       59.41       59.27      5.01 o 
   5   3   9       25.26       31.02      6.08 o 
   6   3   9        0.35        8.21      5.30 o 
   7   3   9      187.29      185.86     11.75 o 
   8   3   9       14.85       43.34     12.20 o 
   9   3   9       82.31       93.71     15.64 o 
  -9   4   9       17.74       19.00      7.32 o 
  -8   4   9       40.59       42.15      6.05 o 
  -7   4   9        1.03       -1.26      3.86 o 
  -6   4   9       20.11       24.14      3.57 o 
  -5   4   9      632.26      511.62      9.03 o 
  -4   4   9      230.51      214.91      5.33 o 
  -3   4   9       12.97       12.48      2.20 o 
  -2   4   9      493.32      444.22      6.27 o 
  -1   4   9        1.91        3.23      1.73 o 
   0   4   9        0.08        2.15      1.58 o 
   1   4   9      180.09      173.75      4.75 o 
   2   4   9      159.88      131.37      9.79 o 
   3   4   9        4.06        9.62      2.61 o 
   4   4   9      109.20      104.84      5.49 o 
   5   4   9      147.77      157.02     12.12 o 
   6   4   9        0.41       -4.47      4.47 o 
   7   4   9       11.87        8.14      9.54 o 
   8   4   9       28.32       38.49     12.05 o 
  -9   5   9       47.16       50.83      6.70 o 
  -8   5   9        0.30       11.42      4.63 o 
  -7   5   9      398.97      342.15     10.95 o 
  -6   5   9        0.08        3.44      3.71 o 
  -5   5   9       35.41       29.13      2.99 o 
  -4   5   9      407.08      386.66      6.64 o 
  -3   5   9       67.42       75.38      3.26 o 
  -2   5   9        8.59        5.11      1.80 o 
  -1   5   9       23.01       20.95      2.20 o 
   0   5   9      519.59      499.80      6.89 o 
   1   5   9       21.11       18.46      2.45 o 
   2   5   9      525.09      512.37     10.17 o 
   3   5   9        1.23        1.62      2.22 o 
   4   5   9       62.46       58.21      4.30 o 
   5   5   9      107.85      115.50      8.90 o 
   6   5   9       44.44       37.24     10.80 o 
   7   5   9      138.92      144.87     17.21 o 
   8   5   9        0.02       23.78     10.95 o 
  -8   6   9        8.73       14.76      5.02 o 
  -7   6   9        2.04        4.46      3.46 o 
  -6   6   9       62.53       60.13      4.61 o 
  -5   6   9        8.93       11.44      2.45 o 
  -4   6   9        1.28        3.83      1.98 o 
  -3   6   9      557.52      557.61      7.45 o 
  -2   6   9      113.02       95.49      3.35 o 
  -1   6   9      610.68      555.05      7.39 o 
   0   6   9      286.86      279.30      5.29 o 
   1   6   9       15.22       15.03      2.34 o 
   2   6   9        4.90        3.05      2.43 o 
   3   6   9        1.24       -0.30      2.16 o 
   4   6   9       21.82       13.65      4.47 o 
   5   6   9       19.51       12.58      5.21 o 
   6   6   9       24.48       29.57     10.33 o 
   7   6   9       17.41       14.08      9.70 o 
   8   6   9        4.06       -9.39      9.39 o 
  -8   7   9        0.62        6.61      6.18 o 
  -7   7   9       75.14       92.19      6.43 o 
  -6   7   9      206.07      189.76      6.61 o 
  -5   7   9      220.08      197.70      5.45 o 
  -4   7   9       57.45       51.11      3.15 o 
  -3   7   9       12.49       12.47      2.05 o 
  -2   7   9       31.23       23.52      2.20 o 
  -1   7   9       21.32       24.33      2.43 o 
   0   7   9       69.09       84.42      3.45 o 
   1   7   9      124.97      122.76      5.17 o 
   2   7   9       44.21       41.20      3.20 o 
   3   7   9       66.58       62.46      6.95 o 
   4   7   9        0.02        2.88      3.98 o 
   5   7   9        1.58        0.09      4.41 o 
   6   7   9        6.06        5.63      9.07 o 
   7   7   9        2.82       17.05     10.80 o 
   8   7   9       11.17        1.25     10.80 o 
  -8   8   9        7.59       16.25      5.53 o 
  -7   8   9        5.22       20.14      7.47 o 
  -6   8   9       24.81       26.23      4.25 o 
  -5   8   9       86.59       85.14      4.51 o 
  -4   8   9       92.29       86.28      3.86 o 
  -3   8   9        2.05        3.03      1.90 o 
  -2   8   9       98.13       74.00      3.12 o 
  -1   8   9      176.86      162.37      4.15 o 
   0   8   9      929.17      879.99     10.27 o 
   1   8   9        0.69        0.69      1.83 o 
   2   8   9      642.68      646.81     18.11 o 
   3   8   9       15.36        8.54      4.66 o 
   4   8   9       44.21       36.26      6.35 o 
   5   8   9      529.43      532.62     18.93 o 
   6   8   9       54.36       36.92     10.80 o 
   7   8   9      129.55      146.91     17.21 o 
   8   8   9       12.31       24.72     11.58 o 
  -8   9   9       75.67       73.88      8.66 o 
  -7   9   9      137.29      155.41      8.66 o 
  -6   9   9       68.23       87.46      5.84 o 
  -5   9   9      100.48      109.92      6.00 o 
  -4   9   9        0.01        5.59      2.29 o 
  -3   9   9       23.52       21.59      2.67 o 
  -2   9   9      125.36      106.15      4.09 o 
  -1   9   9      244.10      204.20      4.93 o 
   0   9   9     2443.23     2417.63     28.25 o 
   1   9   9        0.24        2.80      3.28 o 
   2   9   9       32.08       36.93      6.15 o 
   3   9   9       32.44       30.93      6.12 o 
   4   9   9       52.70       45.63      7.07 o 
   5   9   9      183.87      185.24     11.15 o 
   6   9   9      188.97      176.25     11.73 o 
   7   9   9       72.64       80.73     14.39 o 
  -7  10   9      202.98      224.04     13.35 o 
  -6  10   9        0.61        9.30      4.41 o 
  -5  10   9       86.97       87.58      5.61 o 
  -4  10   9        4.24        8.79      2.56 o 
  -3  10   9       93.52       93.32      4.08 o 
  -2  10   9       27.48       28.70      2.69 o 
  -1  10   9     1372.91     1255.82     15.42 o 
   0  10   9     2496.28     2499.13     46.20 o 
   1  10   9        6.14        2.83      3.34 o 
   2  10   9      127.70      121.79      7.43 o 
   3  10   9      127.67      131.66     10.17 o 
   4  10   9       22.88       19.69      5.90 o 
   5  10   9      188.24      180.83     11.51 o 
   6  10   9     1101.03     1125.75     29.25 o 
   7  10   9       10.24       20.81     11.26 o 
  -7  11   9      146.36      171.35     15.89 o 
  -6  11   9        5.89        9.62      5.28 o 
  -5  11   9       69.55       69.01      6.09 o 
  -4  11   9       31.74       38.91      4.22 o 
  -3  11   9      104.54       95.63      5.25 o 
  -2  11   9       38.48       37.40      3.41 o 
  -1  11   9        1.63        9.41      2.86 o 
   0  11   9      587.52      564.81     14.50 o 
   1  11   9      284.71      288.17     12.77 o 
   2  11   9       12.12       14.36      5.48 o 
   3  11   9        3.02        2.30      5.17 o 
   4  11   9        5.41        8.94      5.82 o 
   5  11   9       20.35        9.90      7.98 o 
   6  11   9      249.15      247.93     14.31 o 
   7  11   9        3.51       19.56     10.80 o 
  -7  12   9        7.36       13.40      7.88 o 
  -6  12   9      143.36      163.82     13.96 o 
  -5  12   9        1.79        9.97      6.14 o 
  -4  12   9      130.42      133.41      8.65 o 
  -3  12   9       19.27       23.57      4.79 o 
  -2  12   9       86.35       88.26      5.23 o 
  -1  12   9       84.32       72.21      6.30 o 
   0  12   9       47.20       46.54      8.83 o 
   1  12   9       14.60       14.42      5.55 o 
   2  12   9       19.94       20.94      6.17 o 
   3  12   9       95.23      115.63     10.64 o 
   4  12   9       14.22       27.69      7.31 o 
   5  12   9       27.38       30.34      7.19 o 
   6  12   9      152.83      146.28     12.56 o 
  -6  13   9       13.72       13.11      5.62 o 
  -5  13   9        1.94        2.97      6.79 o 
  -4  13   9      142.02      151.60      9.53 o 
  -3  13   9       20.07       14.23      4.98 o 
  -2  13   9       42.90       41.46      6.45 o 
  -1  13   9       94.00       83.63      8.33 o 
   0  13   9        0.31        9.69      3.88 o 
   1  13   9        1.03        5.87      5.31 o 
   2  13   9       33.02       36.84      7.40 o 
   3  13   9       13.53       20.73      8.14 o 
   4  13   9        0.76        7.12      6.20 o 
   5  13   9       33.93       32.75      8.26 o 
   6  13   9       12.32       14.57      7.50 o 
  -6  14   9      120.46      106.96      9.40 o 
  -5  14   9        3.35        6.31      7.62 o 
  -4  14   9       29.72       40.40      6.73 o 
  -3  14   9       10.02        5.44      7.27 o 
  -2  14   9        0.96       22.05      6.52 o 
  -1  14   9        5.59       16.74      8.60 o 
   0  14   9       72.08       83.45      7.58 o 
   1  14   9       26.24       23.16      6.59 o 
   2  14   9       15.37       26.07      6.91 o 
   3  14   9       18.34       27.16      7.41 o 
   4  14   9       15.42       30.43      7.61 o 
   5  14   9      258.34      242.03     14.49 o 
  -5  15   9        1.44       10.97      6.79 o 
  -4  15   9        1.54       17.40      6.13 o 
  -3  15   9        4.61       10.19      5.27 o 
  -2  15   9        6.16       12.20      9.07 o 
  -1  15   9      173.25      203.54     17.99 o 
   0  15   9        0.69        0.63      7.82 o 
   1  15   9      169.98      209.80     18.15 o 
   2  15   9        7.47        8.44      6.10 o 
   3  15   9       15.88       17.69      6.88 o 
   4  15   9        6.52       12.45      6.91 o 
   5  15   9        1.17        4.09      8.76 o 
  -4  16   9        6.15       10.47      7.27 o 
  -3  16   9        0.55       15.63      6.92 o 
  -2  16   9      229.98      242.81     20.03 o 
  -1  16   9        0.07       14.24      9.23 o 
   0  16   9        1.61        1.72      8.14 o 
   1  16   9       85.37      100.60     16.11 o 
   2  16   9        2.62        6.73      8.76 o 
   3  16   9       20.16       30.84      7.97 o 
   4  16   9       18.88       22.28      7.72 o 
  -3  17   9      143.48      176.32     19.40 o 
  -2  17   9       69.26       91.21     15.33 o 
  -1  17   9       37.07       55.07     13.61 o 
   0  17   9       75.10       56.95     13.45 o 
   1  17   9      155.70      155.51     18.93 o 
   2  17   9       26.57       17.21     11.11 o 
  -1  18   9        5.49       11.11     10.64 o 
   0  18   9       24.86       42.08     13.45 o 
  -9   0  10        5.30       17.16     20.18 o 
  -8   0  10      130.42      135.88     17.99 o 
  -7   0  10        3.79       15.05      6.79 o 
  -6   0  10      316.02      290.43     11.44 o 
  -5   0  10      261.95      242.47     12.60 o 
  -4   0  10      849.45      781.58     14.97 o 
  -3   0  10       58.50       62.41      4.50 o 
  -2   0  10      102.95      102.05      4.99 o 
  -1   0  10      309.99      297.31      7.09 o 
   0   0  10       24.66       17.05      3.01 o 
   1   0  10       33.49       39.84      5.89 o 
   2   0  10      128.08      131.58      6.10 o 
   3   0  10      326.37      310.39     12.11 o 
   4   0  10        5.32        5.16      6.26 o 
   5   0  10       38.90       49.59      9.54 o 
   6   0  10        0.26        6.10      7.51 o 
   7   0  10       35.17       12.52      9.70 o 
   8   0  10       10.26       14.24     10.48 o 
  -9   1  10       41.47       51.53      6.96 o 
  -8   1  10        5.84       13.30      5.07 o 
  -7   1  10       10.37       24.42      7.70 o 
  -6   1  10       54.79       54.17      6.03 o 
  -5   1  10       11.74       10.70      2.58 o 
  -4   1  10      247.91      226.14      5.57 o 
  -3   1  10      195.60      171.01      4.71 o 
  -2   1  10      318.08      315.46      5.87 o 
  -1   1  10       72.77       77.77      3.25 o 
   0   1  10        0.25       -0.20      1.58 o 
   1   1  10       13.70       14.38      3.07 o 
   2   1  10        2.96        0.16      2.04 o 
   3   1  10      262.06      242.93      9.30 o 
   4   1  10        0.37        0.14      3.98 o 
   5   1  10      103.93      108.10     13.92 o 
   6   1  10       21.03       15.38      5.88 o 
   7   1  10       25.86       15.85      6.90 o 
   8   1  10        0.74       -1.77      6.70 o 
  -9   2  10      219.35      231.50     10.56 o 
  -8   2  10        8.90       20.63      5.19 o 
  -7   2  10       21.11       24.65      5.19 o 
  -6   2  10        8.30       10.29      3.51 o 
  -5   2  10      149.60      133.96      4.90 o 
  -4   2  10      306.54      244.52      5.82 o 
  -3   2  10      824.41      757.70     11.17 o 
  -2   2  10     3733.12     3518.23     29.31 o 
  -1   2  10        6.13        3.83      1.95 o 
   0   2  10       39.95       34.89      3.52 o 
   1   2  10       69.56       71.02      3.69 o 
   2   2  10       20.09       13.39      2.74 o 
   3   2  10      122.45      113.73      5.27 o 
   4   2  10       13.53       15.51      3.95 o 
   5   2  10        0.54        4.94      4.97 o 
   6   2  10       11.70        8.48      5.88 o 
   7   2  10        2.51       -5.92     12.20 o 
   8   2  10        0.81      -12.75     12.75 o 
  -8   3  10       33.37       46.98      6.42 o 
  -7   3  10        8.85       10.27      6.96 o 
  -6   3  10       59.02       69.79      5.47 o 
  -5   3  10      121.29      111.21      4.72 o 
  -4   3  10      320.03      261.53      6.42 o 
  -3   3  10       14.27       15.35      2.48 o 
  -2   3  10     5158.33     4711.46     37.35 o 
  -1   3  10       90.07       85.97      3.44 o 
   0   3  10       99.96      101.99      3.48 o 
   1   3  10      321.05      282.94      6.17 o 
   2   3  10       40.41       44.46      3.54 o 
   3   3  10      293.48      318.07      8.20 o 
   4   3  10      180.80      163.33     12.68 o 
   5   3  10      429.25      429.45     15.51 o 
   6   3  10       24.26       29.16      6.56 o 
   7   3  10       24.78       21.79      6.99 o 
   8   3  10        5.76       -8.60      8.60 o 
  -8   4  10       58.40       65.25      6.96 o 
  -7   4  10       59.50       45.65      5.97 o 
  -6   4  10       44.83       40.92      7.58 o 
  -5   4  10      208.56      179.55      5.33 o 
  -4   4  10      416.40      356.53      6.62 o 
  -3   4  10       40.75       47.17      3.19 o 
  -2   4  10     1118.33     1124.13     12.74 o 
  -1   4  10       22.76       14.91      2.28 o 
   0   4  10       58.08       55.76      3.51 o 
   1   4  10      212.78      181.88      4.72 o 
   2   4  10       50.02       52.22      4.37 o 
   3   4  10      519.37      517.75     12.29 o 
   4   4  10       17.53       19.01      3.38 o 
   5   4  10      249.71      229.29     11.85 o 
   6   4  10       13.94       12.57      5.92 o 
   7   4  10        1.38       27.07     10.95 o 
   8   4  10       28.22       27.69     12.05 o 
  -8   5  10       19.12       28.25      6.77 o 
  -7   5  10        0.50        4.45      4.17 o 
  -6   5  10       10.27        7.55      3.48 o 
  -5   5  10        7.33        7.69      2.45 o 
  -4   5  10        0.06       -0.04      1.90 o 
  -3   5  10      120.85      111.91      3.94 o 
  -2   5  10      344.72      289.38      6.03 o 
  -1   5  10      188.84      152.05      4.32 o 
   0   5  10      179.36      167.99      4.77 o 
   1   5  10        1.69       -0.59      1.98 o 
   2   5  10      469.99      456.31     11.37 o 
   3   5  10        2.65        0.88      2.98 o 
   4   5  10        6.81        6.71      3.53 o 
   5   5  10       35.26       35.51      9.86 o 
   6   5  10       17.58       17.37      9.70 o 
   7   5  10       15.94       45.68     13.30 o 
   8   5  10        1.80        5.32      9.54 o 
  -8   6  10       36.27       26.84      5.51 o 
  -7   6  10       22.88       19.87      9.96 o 
  -6   6  10        4.22       12.11      3.64 o 
  -5   6  10      103.36       97.28      4.48 o 
  -4   6  10       34.76       30.61      2.69 o 
  -3   6  10       88.95      101.72      3.91 o 
  -2   6  10       74.49       67.02      3.55 o 
  -1   6  10      128.96      134.85      3.91 o 
   0   6  10       28.98       31.48      2.97 o 
   1   6  10        8.56        9.03      1.99 o 
   2   6  10       42.42       45.61      4.04 o 
   3   6  10        4.73        6.65      3.26 o 
   4   6  10       32.33       25.52      5.68 o 
   5   6  10        7.01       -0.78      7.20 o 
   6   6  10        0.68       19.40      9.70 o 
   7   6  10       10.48        7.98     10.80 o 
   8   6  10       13.23       19.40     11.11 o 
  -8   7  10       14.63       16.65      6.28 o 
  -7   7  10        0.80        4.62      3.92 o 
  -6   7  10        1.51        7.55      3.09 o 
  -5   7  10        2.25        5.86      2.97 o 
  -4   7  10        1.10        4.19      2.46 o 
  -3   7  10      155.78      143.77      4.13 o 
  -2   7  10      262.04      238.99      6.06 o 
  -1   7  10       13.11        9.68      2.13 o 
   0   7  10        0.55       -0.82      1.78 o 
   1   7  10      219.77      203.29      6.26 o 
   2   7  10       97.42       95.60      5.57 o 
   3   7  10        2.28        2.13      4.23 o 
   4   7  10      165.05      195.32     10.73 o 
   5   7  10       40.00       30.35      9.70 o 
   6   7  10       36.89       29.26     10.64 o 
   7   7  10       27.54       28.47     12.52 o 
  -8   8  10        4.99        8.57      7.25 o 
  -7   8  10      132.15      167.52      8.05 o 
  -6   8  10        4.01        8.75      3.77 o 
  -5   8  10        3.20        6.85      2.94 o 
  -4   8  10        2.52        4.91      2.30 o 
  -3   8  10       26.41       30.27      2.96 o 
  -2   8  10       44.90       40.58      2.86 o 
  -1   8  10      222.46      206.73      5.17 o 
   0   8  10        0.54        5.84      1.85 o 
   1   8  10       19.96       26.56      3.63 o 
   2   8  10      158.30      137.43     20.18 o 
   3   8  10       71.21       69.95      9.62 o 
   4   8  10        0.15        6.79      4.72 o 
   5   8  10        2.40        8.44      6.57 o 
   6   8  10       93.04      126.41     16.74 o 
   7   8  10        0.02       15.96     11.26 o 
  -7   9  10       48.96       74.23      8.26 o 
  -6   9  10        0.13       13.76      5.74 o 
  -5   9  10        2.77        9.13      3.46 o 
  -4   9  10        4.81       12.88      2.58 o 
  -3   9  10      191.13      186.72      5.19 o 
  -2   9  10       17.51        9.52      2.32 o 
  -1   9  10      680.12      637.34      9.61 o 
   0   9  10      680.30      619.80     13.07 o 
   1   9  10        0.29        9.06      3.72 o 
   2   9  10      208.05      208.60     22.92 o 
   3   9  10       19.39       23.55      7.67 o 
   4   9  10       14.82       16.07      5.82 o 
   5   9  10        9.89       17.98      6.35 o 
   6   9  10      117.97      115.15     16.58 o 
   7   9  10      151.85      158.17     18.62 o 
  -7  10  10       21.65       33.68      7.25 o 
  -6  10  10      273.56      300.10     11.09 o 
  -5  10  10        0.00        5.64      3.28 o 
  -4  10  10      129.83      126.94      5.69 o 
  -3  10  10       35.30       30.75      3.02 o 
  -2  10  10       98.02       84.48      4.79 o 
  -1  10  10       30.25       35.78      4.42 o 
   0  10  10      111.95      114.24      7.52 o 
   1  10  10        0.92       14.20      4.60 o 
   2  10  10       50.30       58.70      9.54 o 
   3  10  10       14.76       12.52      7.67 o 
   4  10  10       27.13       34.90      6.99 o 
   5  10  10      469.58      459.87     17.77 o 
   6  10  10        8.52       21.90     10.48 o 
   7  10  10       38.64       56.32     14.08 o 
  -7  11  10        3.50       16.78      7.95 o 
  -6  11  10       50.44       58.26      9.87 o 
  -5  11  10        8.49        9.90      6.19 o 
  -4  11  10        2.74       12.52      4.54 o 
  -3  11  10       15.62       15.01      3.17 o 
  -2  11  10       28.82       40.91      3.83 o 
  -1  11  10        1.53       17.83      4.04 o 
   0  11  10        0.02       13.50      4.05 o 
   1  11  10       54.04       57.32      6.22 o 
   2  11  10       24.17       37.05      6.88 o 
   3  11  10       37.78       42.30      7.72 o 
   4  11  10       17.57       18.15      6.17 o 
   5  11  10      134.31      124.71     11.28 o 
   6  11  10       69.51       77.76     14.86 o 
  -6  12  10       49.70       54.32     13.12 o 
  -5  12  10        0.62       15.66      5.17 o 
  -4  12  10        3.72        7.12      5.02 o 
  -3  12  10       64.15       65.14      7.05 o 
  -2  12  10        0.90        3.50      2.78 o 
  -1  12  10      244.44      237.33     21.13 o 
   0  12  10        0.07        5.26      3.63 o 
   1  12  10       34.10       39.72      5.75 o 
   2  12  10      120.51      150.41     11.01 o 
   3  12  10        1.29       -3.52      5.19 o 
   4  12  10       15.46       20.91      6.53 o 
   5  12  10       44.43       38.29      9.00 o 
   6  12  10       21.24       15.25      7.63 o 
  -6  13  10       20.47       33.85     11.44 o 
  -5  13  10        1.78        9.45      8.94 o 
  -4  13  10       35.33       43.91      6.84 o 
  -3  13  10        0.35        9.55      4.73 o 
  -2  13  10       29.43       26.44      9.54 o 
  -1  13  10       12.18       13.86      4.07 o 
   0  13  10        5.15       16.13      4.54 o 
   1  13  10        4.66        7.69      4.20 o 
   2  13  10       19.71       16.99     12.83 o 
   3  13  10        4.36       13.64      6.81 o 
   4  13  10        1.26       -1.47      5.56 o 
   5  13  10        1.32       10.20      7.51 o 
  -5  14  10        3.24       17.94      6.85 o 
  -4  14  10       91.16      107.82     17.52 o 
  -3  14  10       44.06       60.10      7.37 o 
  -2  14  10       10.63       17.21      8.92 o 
  -1  14  10       71.19       81.67     13.61 o 
   0  14  10       11.14       22.05      5.13 o 
   1  14  10      209.67      213.50     16.51 o 
   2  14  10        8.80       16.41      6.57 o 
   3  14  10       12.58       15.71      6.72 o 
   4  14  10       62.42       58.12      9.12 o 
   5  14  10       20.74       17.61     10.87 o 
  -4  15  10        0.63        2.88      8.87 o 
  -3  15  10      297.09      341.37     23.00 o 
  -2  15  10        1.16       26.91      9.86 o 
  -1  15  10      113.61      133.45     17.05 o 
   0  15  10       58.85       52.41     12.52 o 
   1  15  10       15.73       15.64      9.39 o 
   2  15  10       11.15       18.74      7.08 o 
   3  15  10        0.40        4.38      6.03 o 
   4  15  10       18.41        7.64      6.80 o 
  -3  16  10       28.29       49.75     12.99 o 
  -2  16  10        0.10        4.38      9.86 o 
  -1  16  10      151.10      174.75     18.93 o 
   0  16  10       85.50       93.87     15.64 o 
   1  16  10        7.29        9.86     10.17 o 
   2  16  10       19.52       31.60     11.89 o 
   3  16  10        8.80       21.62      7.58 o 
  -1  17  10       52.84       68.06     14.39 o 
   0  17  10       30.18       25.34     12.20 o 
   1  17  10       13.30        6.57     11.26 o 
  -8   1  11       54.61       67.59      7.13 o 
  -7   1  11       31.14       33.57      5.79 o 
  -6   1  11        3.22        0.86      3.66 o 
  -5   1  11       78.46       77.27      4.24 o 
  -4   1  11       35.47       24.56      2.91 o 
  -3   1  11      102.76      100.59      3.83 o 
  -2   1  11      236.04      216.09      5.01 o 
  -1   1  11       54.12       49.38      2.78 o 
   0   1  11      113.02      105.39      4.26 o 
   1   1  11        2.47        0.42      2.10 o 
   2   1  11        8.90        7.64      2.48 o 
   3   1  11       14.89       13.24      3.27 o 
   4   1  11        0.04        5.47      7.04 o 
   5   1  11       14.81       21.80      6.25 o 
   6   1  11        0.01       -3.87      4.90 o 
   7   1  11       30.94       44.88      8.35 o 
   8   1  11        0.13       14.17      7.24 o 
  -8   2  11       40.41       53.88      8.40 o 
  -7   2  11        1.21        2.44      4.35 o 
  -6   2  11      322.06      310.74      9.40 o 
  -5   2  11       81.20       78.13      4.28 o 
  -4   2  11        5.52        6.81      2.14 o 
  -3   2  11        0.03        1.93      1.89 o 
  -2   2  11       52.95       52.89      3.15 o 
  -1   2  11       14.00       21.47      2.41 o 
   0   2  11       24.36       24.90      2.83 o 
   1   2  11       35.00       37.17      3.10 o 
   2   2  11       53.43       51.78      3.82 o 
   3   2  11      163.43      145.28      6.45 o 
   4   2  11       49.73       48.15      5.58 o 
   5   2  11       84.06       86.82      7.10 o 
   6   2  11        6.53       10.81      7.67 o 
   7   2  11        4.55        5.22      6.14 o 
   8   2  11        1.08       30.04     11.26 o 
  -8   3  11      144.44      163.30      9.54 o 
  -7   3  11       46.28       52.61      6.34 o 
  -6   3  11       14.57       13.07      3.78 o 
  -5   3  11       47.87       57.59      4.12 o 
  -4   3  11       27.89       27.63      2.96 o 
  -3   3  11       13.45        6.95      2.31 o 
  -2   3  11        0.58        2.78      1.83 o 
  -1   3  11        0.12       15.56      2.20 o 
   0   3  11      456.32      431.89      7.60 o 
   1   3  11        0.09        2.40      2.22 o 
   2   3  11       28.19       30.16      3.35 o 
   3   3  11        3.53        4.12      2.36 o 
   4   3  11      437.66      434.64     12.66 o 
   5   3  11        7.99       13.97      6.01 o 
   6   3  11        5.33       11.33      6.10 o 
   7   3  11       41.94       41.30     12.20 o 
   8   3  11        1.61        0.63      9.07 o 
  -8   4  11        9.79       25.17      5.84 o 
  -7   4  11       27.51       32.00      5.56 o 
  -6   4  11        2.65        3.24      3.55 o 
  -5   4  11       66.22       62.65      4.24 o 
  -4   4  11       70.21       73.94      4.06 o 
  -3   4  11     1085.62      893.44     11.54 o 
  -2   4  11      534.21      477.43      7.37 o 
  -1   4  11       43.12       45.57      3.02 o 
   0   4  11      200.62      194.52      5.24 o 
   1   4  11        1.46        1.77      2.08 o 
   2   4  11       97.56       92.15      4.72 o 
   3   4  11       53.01       58.37      4.61 o 
   4   4  11       28.38       23.41      4.35 o 
   5   4  11       39.03       37.32      7.03 o 
   6   4  11       35.98       23.78     11.26 o 
   7   4  11       65.50       58.98     13.45 o 
   8   4  11       11.58       27.54     12.05 o 
  -8   5  11        2.01       11.60      5.11 o 
  -7   5  11      117.66      118.97      8.23 o 
  -6   5  11        1.65        7.42      3.70 o 
  -5   5  11      287.47      253.45     10.50 o 
  -4   5  11       98.23       95.79      4.48 o 
  -3   5  11      299.26      243.15      6.32 o 
  -2   5  11       24.11       27.77      3.58 o 
  -1   5  11      223.70      222.58      5.33 o 
   0   5  11       10.50        8.69      2.21 o 
   1   5  11       23.35       24.51      3.17 o 
   2   5  11      146.02      131.21      5.27 o 
   3   5  11      105.26      106.23      5.58 o 
   4   5  11      354.54      362.87     14.08 o 
   5   5  11        5.90        3.29      7.82 o 
   6   5  11       22.43        6.41      8.60 o 
   7   5  11        5.75       11.58     10.01 o 
  -8   6  11        1.39       17.45      5.21 o 
  -7   6  11       29.89       24.91      6.54 o 
  -6   6  11        6.70        9.80      3.74 o 
  -5   6  11      120.70      113.67      6.42 o 
  -4   6  11      152.36      153.95      5.17 o 
  -3   6  11       31.59       42.21      3.30 o 
  -2   6  11        4.01        4.55      2.05 o 
  -1   6  11      161.78      158.53      4.71 o 
   0   6  11        0.60        0.96      2.14 o 
   1   6  11      212.44      186.80      6.20 o 
   2   6  11      185.89      185.48      5.56 o 
   3   6  11       15.82       17.90      4.13 o 
   4   6  11       64.39       73.56      8.01 o 
   5   6  11        3.43       -3.91      7.51 o 
   6   6  11        0.28        3.13      9.86 o 
   7   6  11       17.49       12.83     11.26 o 
  -7   7  11       43.03       38.35      6.35 o 
  -6   7  11       13.25       12.09      4.01 o 
  -5   7  11       48.83       64.43      6.85 o 
  -4   7  11      100.17      109.23      5.02 o 
  -3   7  11       97.00       92.38      4.30 o 
  -2   7  11        0.12        6.02      2.33 o 
  -1   7  11       17.74       14.24      2.93 o 
   0   7  11      102.24       98.56      5.21 o 
   1   7  11       36.46       44.02      3.96 o 
   2   7  11       72.58       94.36      6.76 o 
   3   7  11       43.96       43.84     10.48 o 
   4   7  11        9.74       10.86      7.67 o 
   5   7  11       15.84       15.80      9.39 o 
   6   7  11        0.58        4.54      9.23 o 
   7   7  11       20.47       31.76     12.52 o 
  -7   8  11      145.10      138.73      8.75 o 
  -6   8  11       17.10       20.72      4.45 o 
  -5   8  11       49.67       50.72      4.54 o 
  -4   8  11       12.66       21.00      2.97 o 
  -3   8  11        8.57       10.63      2.46 o 
  -2   8  11      113.66      108.22      4.99 o 
  -1   8  11        4.46        6.78      2.05 o 
   0   8  11       93.28       79.34      5.00 o 
   1   8  11      254.03      218.95      9.30 o 
   2   8  11      190.28      185.10     10.65 o 
   3   8  11       34.12       32.98      6.73 o 
   4   8  11      182.03      169.61     10.87 o 
   5   8  11        2.42       20.81     10.64 o 
   6   8  11        7.71       12.67     10.33 o 
   7   8  11      386.94      382.21     25.50 o 
  -7   9  11        1.08        7.17      9.46 o 
  -6   9  11      124.23      146.22      7.56 o 
  -5   9  11       83.41      102.25      6.33 o 
  -4   9  11       67.61       78.53      4.69 o 
  -3   9  11       40.48       45.53      3.45 o 
  -2   9  11        2.43        4.43      2.32 o 
  -1   9  11       17.64       19.65      3.24 o 
   0   9  11       11.07       11.43      4.61 o 
   1   9  11      327.19      286.81     10.73 o 
   2   9  11      835.71      837.07     22.83 o 
   3   9  11        0.00        0.76      4.90 o 
   4   9  11      103.98      119.95     10.40 o 
   5   9  11       53.30       66.65     13.77 o 
   6   9  11        6.41       13.92      9.23 o 
  -6  10  11      164.65      174.31      9.08 o 
  -5  10  11      212.76      250.07      8.57 o 
  -4  10  11        0.05        5.29      3.09 o 
  -3  10  11      267.05      258.71      6.30 o 
  -2  10  11        3.15        2.66      3.72 o 
  -1  10  11        6.31        5.18      2.95 o 
   0  10  11       18.78       12.32      4.99 o 
   1  10  11      597.75      559.57     15.31 o 
   2  10  11     1138.67     1158.47     28.31 o 
   3  10  11       44.48       46.38      8.68 o 
   4  10  11        9.85       12.91      6.21 o 
   5  10  11        1.91       13.98      6.58 o 
   6  10  11        8.67        8.92      9.23 o 
  -6  11  11       40.48       47.97      6.40 o 
  -5  11  11      214.37      257.68     10.52 o 
  -4  11  11        0.73        6.08      4.16 o 
  -3  11  11        2.33        0.64      3.60 o 
  -2  11  11        4.38        6.10      4.19 o 
  -1  11  11      178.72      177.54      7.65 o 
   0  11  11       18.82       23.72      6.29 o 
   1  11  11       58.70       76.06      7.21 o 
   2  11  11      758.01      760.60     37.39 o 
   3  11  11      128.59      140.77     11.45 o 
   4  11  11       12.97       18.91      6.69 o 
   5  11  11       29.34       39.75     15.25 o 
   6  11  11       10.17       35.51     11.42 o 
  -6  12  11       15.47        8.14     12.36 o 
  -5  12  11       91.29      104.03     15.85 o 
  -4  12  11      105.84      111.65     16.80 o 
  -3  12  11       24.75       27.15      6.13 o 
  -2  12  11       42.82       43.96      5.21 o 
  -1  12  11        1.33        3.41      3.36 o 
   0  12  11       13.32       21.87      4.99 o 
   1  12  11      316.61      281.87     13.88 o 
   2  12  11      129.92      122.85     10.78 o 
   3  12  11        0.01        3.03      5.75 o 
   4  12  11        0.01        2.11      5.91 o 
   5  12  11       19.94       18.20      7.33 o 
  -5  13  11       50.32       54.18      7.79 o 
  -4  13  11        0.31        1.31      8.42 o 
  -3  13  11        8.00       18.08     10.64 o 
  -2  13  11      179.26      185.64     13.11 o 
  -1  13  11       20.61       25.98      5.56 o 
   0  13  11       70.49       67.02      8.79 o 
   1  13  11        4.60        8.21      5.81 o 
   2  13  11        0.61        9.82      9.07 o 
   3  13  11       16.61       26.40      7.29 o 
   4  13  11       49.25       49.43      8.52 o 
  -4  14  11      460.96      458.94     15.35 o 
  -3  14  11        0.41       14.71      9.86 o 
  -2  14  11        1.50       15.96      9.54 o 
  -1  14  11        0.06        3.91      8.60 o 
   0  14  11       11.68       23.38     12.52 o 
   1  14  11        9.99       23.71      7.24 o 
   2  14  11       38.61       64.01     12.36 o 
   3  14  11       22.60       31.50     20.10 o 
   4  14  11        0.89       13.73      6.80 o 
  -3  15  11        0.64       13.92      9.86 o 
  -2  15  11        2.50       29.57     10.95 o 
  -1  15  11        1.25       11.73      9.70 o 
   0  15  11        1.32        6.73      9.23 o 
   1  15  11       55.84       73.21     14.08 o 
   2  15  11        0.63        3.87      6.15 o 
   3  15  11      185.39      209.67     18.62 o 
  -2  16  11        9.65       19.71     10.95 o 
  -1  16  11       33.92       48.66     13.30 o 
   0  16  11       52.34       58.04     14.71 o 
   1  16  11       58.11       64.93     14.86 o 
  -8   0  12       14.51       16.01      7.39 o 
  -7   0  12      134.66      145.94     12.80 o 
  -6   0  12      119.54      137.23     11.42 o 
  -5   0  12        0.50       10.57      5.79 o 
  -4   0  12      536.85      509.55     12.52 o 
  -3   0  12      157.88      137.02      6.08 o 
  -2   0  12      805.03      727.38     22.69 o 
  -1   0  12      224.16      189.61      7.36 o 
   0   0  12      439.79      405.11     10.29 o 
   1   0  12      259.81      237.03      8.83 o 
   2   0  12        1.58       -0.30      4.01 o 
   3   0  12       15.91        8.16      4.92 o 
   4   0  12       15.93        9.47      4.72 o 
   5   0  12       30.75       35.57      9.54 o 
   6   0  12       10.60        9.23      9.23 o 
   7   0  12        2.27       -2.82      8.45 o 
  -8   1  12       60.25       69.30     11.40 o 
  -7   1  12      156.15      153.95      9.05 o 
  -6   1  12       25.11       19.72      5.80 o 
  -5   1  12       13.18       17.74      3.93 o 
  -4   1  12       12.86       12.42      2.71 o 
  -3   1  12      165.36      147.89      4.41 o 
  -2   1  12       16.65       17.68      2.49 o 
  -1   1  12      571.21      519.65      7.71 o 
   0   1  12      964.12      885.49     11.17 o 
   1   1  12        3.68       -0.53      2.32 o 
   2   1  12       12.05       10.99      3.36 o 
   3   1  12        0.47        1.90      2.92 o 
   4   1  12        1.04       -0.17      3.68 o 
   5   1  12       52.48       54.27      6.41 o 
   6   1  12       12.85       14.54      6.69 o 
   7   1  12       57.39       69.80     12.59 o 
  -8   2  12       55.39       48.31      6.75 o 
  -7   2  12      317.65      325.46     11.67 o 
  -6   2  12       29.24       35.36      5.50 o 
  -5   2  12        0.09        5.04      3.05 o 
  -4   2  12       50.66       54.42      3.65 o 
  -3   2  12      169.07      153.19      4.61 o 
  -2   2  12       47.92       40.04      2.81 o 
  -1   2  12      450.63      407.37      7.38 o 
   0   2  12     2968.10     2719.44     25.80 o 
   1   2  12       31.90       26.61      3.51 o 
   2   2  12        1.54        2.83      2.75 o 
   3   2  12        5.96        9.09      3.08 o 
   4   2  12       12.56        8.63      3.58 o 
   5   2  12      101.35       88.66      7.52 o 
   6   2  12       19.18       17.32      7.12 o 
   7   2  12        7.86       19.06      7.84 o 
  -8   3  12        2.59       11.07      6.65 o 
  -7   3  12       56.89       74.99     11.11 o 
  -6   3  12       36.62       50.50      6.68 o 
  -5   3  12      103.34       98.44      6.36 o 
  -4   3  12       16.62       18.97      2.69 o 
  -3   3  12        0.02        3.95      2.08 o 
  -2   3  12       53.16       42.21      3.12 o 
  -1   3  12       24.19       20.66      3.18 o 
   0   3  12     2133.31     1978.92     22.63 o 
   1   3  12       48.41       43.87      3.61 o 
   2   3  12       75.21       80.98      4.84 o 
   3   3  12      169.10      154.57      6.94 o 
   4   3  12       23.67       18.61      6.42 o 
   5   3  12       27.78       16.96      6.41 o 
   6   3  12       53.55       45.98      8.13 o 
   7   3  12      166.09      174.91     20.03 o 
  -7   4  12        0.18       14.06      5.13 o 
  -6   4  12       19.83       20.45      6.62 o 
  -5   4  12       69.53       61.88      5.41 o 
  -4   4  12       41.11       39.56      3.46 o 
  -3   4  12      262.90      221.75      5.81 o 
  -2   4  12      418.70      366.69      7.27 o 
  -1   4  12      206.18      196.06      5.31 o 
   0   4  12      281.19      263.03      8.31 o 
   1   4  12       18.33       15.33      2.78 o 
   2   4  12      105.16       97.51      5.21 o 
   3   4  12        0.78        6.97      2.98 o 
   4   4  12        0.29        2.18      5.03 o 
   5   4  12      220.72      221.93     15.25 o 
   6   4  12       13.20       20.65     10.48 o 
   7   4  12       44.12       36.30     12.36 o 
  -7   5  12      222.51      249.88     15.14 o 
  -6   5  12       17.55       16.03      6.14 o 
  -5   5  12       15.99       23.81      4.81 o 
  -4   5  12        8.81        8.51      2.31 o 
  -3   5  12       22.85       18.07      2.75 o 
  -2   5  12       47.02       35.54      3.40 o 
  -1   5  12      171.51      153.41      4.82 o 
   0   5  12      168.95      153.70      5.41 o 
   1   5  12       41.74       35.98      3.37 o 
   2   5  12       68.49       73.31      4.24 o 
   3   5  12        0.83        4.10      2.05 o 
   4   5  12      222.42      239.26     12.14 o 
   5   5  12        6.52       -0.47      9.07 o 
   6   5  12       21.42       18.15     10.95 o 
   7   5  12        1.48       -1.56      8.92 o 
  -7   6  12      198.89      207.08      9.61 o 
  -6   6  12       29.62       22.96      5.13 o 
  -5   6  12       14.49       11.20      4.25 o 
  -4   6  12       32.39       27.79      3.54 o 
  -3   6  12      115.92      102.45      4.60 o 
  -2   6  12       15.96       15.40      3.83 o 
  -1   6  12      149.09      142.61      4.75 o 
   0   6  12      121.99      114.19      4.95 o 
   1   6  12       59.13       60.98      4.04 o 
   2   6  12        0.78        3.71      2.08 o 
   3   6  12        5.06       12.64      3.78 o 
   4   6  12       13.99       11.11      8.92 o 
   5   6  12       17.89       16.58      9.86 o 
   6   6  12       14.63       17.21     10.48 o 
   7   6  12        0.97       -0.16      9.54 o 
  -7   7  12        0.81       15.94      5.65 o 
  -6   7  12        2.34        8.13      4.50 o 
  -5   7  12       34.13       43.38      5.76 o 
  -4   7  12        1.85        8.19      2.88 o 
  -3   7  12        0.19        3.63      2.34 o 
  -2   7  12       20.28       21.65      2.95 o 
  -1   7  12      146.01      136.67      5.11 o 
   0   7  12       93.97       87.48      5.17 o 
   1   7  12        0.23        5.81      2.24 o 
   2   7  12       20.35       26.17      4.94 o 
   3   7  12       91.66       88.24      8.69 o 
   4   7  12       39.03       35.36     10.80 o 
   5   7  12        0.92       -0.16      8.76 o 
   6   7  12       51.19       58.36     13.14 o 
  -7   8  12       21.25       23.69      5.56 o 
  -6   8  12        0.41        8.78      5.96 o 
  -5   8  12      256.91      303.13     13.14 o 
  -4   8  12        0.03        4.35      3.12 o 
  -3   8  12       10.40        9.87      2.79 o 
  -2   8  12        0.47        5.91      2.43 o 
  -1   8  12       18.25       20.29      3.15 o 
   0   8  12       13.57       15.78      3.71 o 
   1   8  12       10.18        8.20      4.05 o 
   2   8  12       35.36       42.41      5.57 o 
   3   8  12       40.88       48.93      7.57 o 
   4   8  12       47.07       39.06     12.91 o 
   5   8  12       19.68       10.95     10.80 o 
   6   8  12       12.13       12.52     11.11 o 
  -6   9  12       11.52       21.23      5.01 o 
  -5   9  12       40.33       45.04      8.44 o 
  -4   9  12       38.32       43.42      4.43 o 
  -3   9  12       21.92       33.04      6.26 o 
  -2   9  12       16.40       16.59      2.92 o 
  -1   9  12      121.97      130.74      6.88 o 
   0   9  12       46.94       45.39      6.31 o 
   1   9  12      582.50      559.94     15.46 o 
   2   9  12      377.95      362.03     15.64 o 
   3   9  12        2.76       15.29      6.01 o 
   4   9  12      142.59      148.38     11.27 o 
   5   9  12       20.44       25.50      9.86 o 
   6   9  12        0.14        8.14      8.60 o 
  -6  10  12       44.05       66.93      7.90 o 
  -5  10  12       10.95       25.50      4.59 o 
  -4  10  12      118.25      153.82      6.64 o 
  -3  10  12        0.84        4.50      3.35 o 
  -2  10  12       49.97       49.97      8.02 o 
  -1  10  12        0.03        8.63      3.56 o 
   0  10  12       25.80       23.73      4.81 o 
   1  10  12      232.12      236.95     12.54 o 
   2  10  12        2.91       14.26      5.81 o 
   3  10  12        0.21       17.45      6.64 o 
   4  10  12       61.60       70.02      9.27 o 
   5  10  12        2.28        7.35      9.70 o 
  -5  11  12        9.57       22.77      5.78 o 
  -4  11  12       80.82       96.25      6.57 o 
  -3  11  12       22.81       13.63      6.65 o 
  -2  11  12        0.27       -1.57      6.42 o 
  -1  11  12        0.16        4.99      4.35 o 
   0  11  12       27.98       35.20      7.19 o 
   1  11  12      101.88       96.03      9.93 o 
   2  11  12        4.37       15.49      6.14 o 
   3  11  12       87.83      100.98     25.03 o 
   4  11  12        4.11       17.19      6.61 o 
   5  11  12        3.25       12.20     10.17 o 
  -5  12  12        3.46       14.01      6.18 o 
  -4  12  12      189.34      190.53     10.60 o 
  -3  12  12        2.93        1.07      6.52 o 
  -2  12  12        0.12        8.06      4.41 o 
  -1  12  12       17.92       31.36      8.24 o 
   0  12  12        7.07       11.46      5.95 o 
   1  12  12      152.65      158.01     12.11 o 
   2  12  12        0.85       14.49      6.17 o 
   3  12  12       39.75       33.15      7.96 o 
   4  12  12       19.10       26.07     10.80 o 
  -4  13  12       21.91       29.09     10.14 o 
  -3  13  12        0.67       16.74      9.39 o 
  -2  13  12       33.95       52.85      6.84 o 
  -1  13  12        0.28       12.68      4.86 o 
   0  13  12       23.95       30.05      7.46 o 
   1  13  12        1.51        6.23      6.34 o 
   2  13  12        3.42        3.88      5.96 o 
   3  13  12        0.23       13.78      7.02 o 
   4  13  12       29.43       38.88      8.46 o 
  -3  14  12       15.36       39.58     11.89 o 
  -2  14  12       10.29       35.98     11.42 o 
  -1  14  12       80.71      117.34     16.90 o 
   0  14  12        8.96       19.63      7.04 o 
   1  14  12       19.03       20.60     10.33 o 
   2  14  12        3.36       12.65      6.63 o 
   3  14  12      111.25      127.22     12.03 o 
  -2  15  12       16.83       25.19     10.80 o 
  -1  15  12      179.30      197.91     19.87 o 
   0  15  12        0.04       15.64     10.33 o 
   1  15  12       35.61       39.67      8.56 o 
  -7   1  13       33.08       40.91      6.59 o 
  -6   1  13      135.87      150.85      8.56 o 
  -5   1  13       30.79       33.44      5.52 o 
  -4   1  13        9.24        7.14      3.95 o 
  -3   1  13       54.62       51.91      3.32 o 
  -2   1  13       99.23       95.11      4.84 o 
  -1   1  13       37.01       37.09      3.25 o 
   0   1  13       59.22       67.45      4.39 o 
   1   1  13       88.33       92.30      5.49 o 
   2   1  13       40.54       34.69      4.62 o 
   3   1  13        0.10        5.39      3.22 o 
   4   1  13        2.32        3.94      3.18 o 
   5   1  13        1.94        0.31      6.08 o 
   6   1  13        3.79        9.93      6.85 o 
   7   1  13        3.84       13.50      7.85 o 
  -7   2  13       43.57       41.47      7.66 o 
  -6   2  13       65.12       66.79      6.82 o 
  -5   2  13        3.81        5.26      4.13 o 
  -4   2  13      225.90      194.52      7.40 o 
  -3   2  13       57.05       63.24      3.65 o 
  -2   2  13       17.00       11.67      2.49 o 
  -1   2  13      175.15      142.08      4.82 o 
   0   2  13        4.82       11.74      2.48 o 
   1   2  13        2.71       11.45      2.64 o 
   2   2  13       77.87       73.27      5.71 o 
   3   2  13        1.33        0.68      3.10 o 
   4   2  13       42.79       32.64      5.90 o 
   5   2  13       62.39       65.78      9.21 o 
   6   2  13       94.11       98.69     10.84 o 
   7   2  13       20.94       10.80     10.33 o 
  -7   3  13       10.44       18.40      5.40 o 
  -6   3  13       88.23      106.93     13.28 o 
  -5   3  13       24.91       22.10      4.85 o 
  -4   3  13       18.29       17.81      3.84 o 
  -3   3  13       37.25       45.39      3.53 o 
  -2   3  13        4.91        3.68      2.85 o 
  -1   3  13       97.44       96.60      4.84 o 
   0   3  13       26.39       28.00      3.43 o 
   1   3  13        0.17        9.38      2.54 o 
   2   3  13      390.92      365.80     10.54 o 
   3   3  13        1.47        4.45      3.16 o 
   4   3  13       10.22        9.63      4.41 o 
   5   3  13       15.35        6.96     11.81 o 
   6   3  13      162.63      152.07     18.62 o 
  -7   4  13      121.00      148.97     19.28 o 
  -6   4  13       49.89       53.46      6.46 o 
  -5   4  13       24.36       23.24      6.46 o 
  -4   4  13        0.28        4.12      3.02 o 
  -3   4  13       99.79       93.32      6.62 o 
  -2   4  13       10.87       10.96      2.46 o 
  -1   4  13      563.50      477.41      8.35 o 
   0   4  13      255.79      211.25      6.49 o 
   1   4  13      135.81      133.59      5.39 o 
   2   4  13       38.02       38.92      3.83 o 
   3   4  13        6.35       10.36      5.26 o 
   4   4  13      121.30      117.32     10.40 o 
   5   4  13        9.66       19.87     10.64 o 
   6   4  13        4.98       29.41     11.73 o 
  -7   5  13       15.30       12.77      5.74 o 
  -6   5  13        4.84       11.11      4.80 o 
  -5   5  13      161.10      176.17      8.76 o 
  -4   5  13        1.06       -0.26      3.31 o 
  -3   5  13       14.65       14.61      2.92 o 
  -2   5  13      249.79      227.33      6.41 o 
  -1   5  13      559.94      479.06      8.37 o 
   0   5  13       25.64       29.23      3.92 o 
   1   5  13       94.48       99.45      6.02 o 
   2   5  13        3.69        7.97      2.84 o 
   3   5  13       13.94       22.36      6.43 o 
   4   5  13       17.02       16.11      9.86 o 
   5   5  13       50.34       58.04     12.99 o 
   6   5  13      147.55      174.13     18.30 o 
  -6   6  13        5.10       16.10      5.05 o 
  -5   6  13       33.69       30.50      5.27 o 
  -4   6  13        1.71        3.27      3.57 o 
  -3   6  13      167.14      168.21      7.59 o 
  -2   6  13       32.03       39.41      3.59 o 
  -1   6  13        2.42        3.49      2.29 o 
   0   6  13       21.37       23.80      3.33 o 
   1   6  13        0.01        9.51      2.47 o 
   2   6  13       50.04       61.20      6.19 o 
   3   6  13       35.95       41.62     11.73 o 
   4   6  13       46.52       32.07     12.05 o 
   5   6  13       41.16       57.42     12.99 o 
   6   6  13       55.82       60.39     13.92 o 
  -6   7  13        1.15       15.36      4.91 o 
  -5   7  13       99.38      104.22      7.77 o 
  -4   7  13       24.32       27.24      4.61 o 
  -3   7  13        0.82       14.47      3.80 o 
  -2   7  13       25.68       24.74      3.75 o 
  -1   7  13       13.71       16.64      3.01 o 
   0   7  13       11.27       17.11      2.97 o 
   1   7  13        9.10       10.98      3.63 o 
   2   7  13       67.02       72.11      8.34 o 
   3   7  13       10.69       11.73      5.38 o 
   4   7  13       57.64       86.83     14.55 o 
   5   7  13        0.40       -8.45      8.45 o 
   6   7  13       22.38        5.63      8.92 o 
  -6   8  13        5.08       22.31      5.28 o 
  -5   8  13      115.10      107.50      7.85 o 
  -4   8  13       27.05       35.61      4.90 o 
  -3   8  13       81.07      107.40      6.42 o 
  -2   8  13       25.93       35.81      4.29 o 
  -1   8  13       10.70       11.64      3.15 o 
   0   8  13       21.08       15.23      4.34 o 
   1   8  13       23.01       20.78      5.98 o 
   2   8  13       44.76       43.79      8.37 o 
   3   8  13      232.61      268.16     13.54 o 
   4   8  13       31.85       24.25     10.48 o 
   5   8  13       30.82       39.58     11.73 o 
  -5   9  13       19.40       25.42      5.25 o 
  -4   9  13      136.00      171.16      7.66 o 
  -3   9  13       50.30       57.63      7.08 o 
  -2   9  13       66.93       64.51      9.30 o 
  -1   9  13        0.00        4.61      3.41 o 
   0   9  13        2.51       14.83     10.25 o 
   1   9  13       13.03       21.87      6.35 o 
   2   9  13        2.48       12.05      5.75 o 
   3   9  13      168.99      164.18     11.55 o 
   4   9  13      257.75      235.93     19.87 o 
   5   9  13       11.18       36.45     10.17 o 
  -5  10  13       11.37       22.93      5.14 o 
  -4  10  13       83.35       96.36      6.56 o 
  -3  10  13      164.37      174.24      8.64 o 
  -2  10  13        0.35        1.91      4.39 o 
  -1  10  13      192.13      181.56      9.57 o 
   0  10  13        0.74       11.40      6.04 o 
   1  10  13        7.53       14.04     11.73 o 
   2  10  13        1.17        9.32      5.79 o 
   3  10  13      132.38      134.45     17.60 o 
   4  10  13      321.87      323.54     22.84 o 
  -4  11  13        8.50       15.67      5.09 o 
  -3  11  13      159.33      182.53     14.78 o 
  -2  11  13       14.10       20.31      5.34 o 
  -1  11  13       26.14       31.56      8.88 o 
   0  11  13        0.38        6.07      5.58 o 
   1  11  13       78.61       87.61      9.84 o 
   2  11  13       16.21       25.79      7.19 o 
   3  11  13       24.50       28.61      7.86 o 
   4  11  13      426.13      409.44     17.73 o 
  -4  12  13       31.32       51.50      9.71 o 
  -3  12  13      234.63      246.52     24.02 o 
  -2  12  13       49.94       65.85      7.40 o 
  -1  12  13       31.15       40.15      6.47 o 
   0  12  13        2.54        4.47      5.75 o 
   1  12  13       16.07       17.20      6.75 o 
   2  12  13        0.41       12.90      6.40 o 
   3  12  13      309.18      279.88     15.21 o 
  -3  13  13       69.90      111.24     16.27 o 
  -2  13  13       58.10       71.58      7.79 o 
  -1  13  13        3.62        6.88      8.85 o 
   0  13  13       76.49       86.84     12.83 o 
   1  13  13        0.56       14.63      6.39 o 
   2  13  13       39.62       39.10      9.15 o 
  -1  14  13        0.32       13.92     10.33 o 
   0  14  13        2.29       14.29      6.91 o 
   1  14  13        0.63       14.86      9.39 o 
  -6   0  14       63.77       89.67     11.07 o 
  -5   0  14      450.02      502.72     29.41 o 
  -4   0  14       37.61       64.28     14.47 o 
  -3   0  14        4.19       14.47      5.19 o 
  -2   0  14      188.18      175.96     12.58 o 
  -1   0  14       12.04       15.31      3.90 o 
   0   0  14      221.84      198.21      7.82 o 
   1   0  14     1060.63      937.12     52.65 o 
   2   0  14      864.65      887.46     55.15 o 
   3   0  14       76.83       71.34     12.83 o 
   4   0  14        3.19       13.45      9.70 o 
   5   0  14        2.87       13.77     10.17 o 
   6   0  14       12.83       22.53     11.42 o 
  -6   1  14        0.04        3.19      6.82 o 
  -5   1  14      180.24      174.20      9.06 o 
  -4   1  14       33.59       40.96      5.61 o 
  -3   1  14        4.64        8.31      3.37 o 
  -2   1  14      143.47      146.22      6.23 o 
  -1   1  14      279.09      243.55      6.95 o 
   0   1  14        4.69        6.32      2.24 o 
   1   1  14      186.56      187.95      7.17 o 
   2   1  14      682.87      679.05     17.43 o 
   3   1  14       10.90       20.36      6.91 o 
   4   1  14       13.11       14.49      6.73 o 
   5   1  14        0.01        0.58      8.06 o 
   6   1  14        9.20       11.52      7.55 o 
  -6   2  14       71.37       72.32     10.77 o 
  -5   2  14      285.74      301.31     10.97 o 
  -4   2  14       36.25       45.52      5.81 o 
  -3   2  14       51.46       50.55      5.23 o 
  -2   2  14        6.24        8.44      4.12 o 
  -1   2  14        2.11        5.21      2.64 o 
   0   2  14       34.19       32.81      3.34 o 
   1   2  14       80.91       76.72      4.68 o 
   2   2  14     1329.24     1279.39     25.46 o 
   3   2  14       27.84       21.37      5.09 o 
   4   2  14        7.67       15.88      6.75 o 
   5   2  14        0.00       -1.33      6.20 o 
   6   2  14       13.51       32.33      9.86 o 
  -6   3  14        0.90        2.14      4.31 o 
  -5   3  14       43.10       44.72      6.06 o 
  -4   3  14       16.73       20.18      4.77 o 
  -3   3  14      156.49      147.02      6.33 o 
  -2   3  14        0.45        3.03      3.15 o 
  -1   3  14       46.17       45.06      3.87 o 
   0   3  14        3.32        4.80      2.55 o 
   1   3  14       13.75       18.86      4.84 o 
   2   3  14      577.68      530.81     15.29 o 
   3   3  14       43.41       54.18      6.49 o 
   4   3  14       43.77       37.50     10.56 o 
   5   3  14       33.13       36.81      8.12 o 
   6   3  14        0.97        0.31     10.48 o 
  -6   4  14       30.23       50.07      6.48 o 
  -5   4  14       40.70       41.34      6.10 o 
  -4   4  14        0.70        4.69      3.67 o 
  -3   4  14       11.46       14.49      3.93 o 
  -2   4  14       68.03       62.74      4.83 o 
  -1   4  14       91.62       93.33      5.29 o 
   0   4  14      129.31      139.13      5.87 o 
   1   4  14      341.62      334.07      8.99 o 
   2   4  14       80.68       71.70      6.00 o 
   3   4  14       10.30        8.18      5.99 o 
   4   4  14       86.01       84.50      9.73 o 
   5   4  14       12.12       15.02     10.64 o 
  -6   5  14       14.95       22.23      5.28 o 
  -5   5  14       56.99       86.75     12.15 o 
  -4   5  14       21.12       24.05      4.38 o 
  -3   5  14       37.99       45.07      5.14 o 
  -2   5  14        8.62        4.59      4.42 o 
  -1   5  14       18.17       15.03      3.10 o 
   0   5  14       87.56       81.44      6.88 o 
   1   5  14       97.30      100.76      5.82 o 
   2   5  14      104.00      101.62      6.65 o 
   3   5  14        4.79        3.43      5.52 o 
   4   5  14        9.56       21.75     10.64 o 
   5   5  14        4.92        5.16      9.39 o 
  -6   6  14       29.58       49.24      6.74 o 
  -5   6  14      212.17      226.24      9.90 o 
  -4   6  14       11.18       13.19      4.17 o 
  -3   6  14       12.11       18.84      4.19 o 
  -2   6  14       64.38       66.41      5.45 o 
  -1   6  14       90.36       78.23      4.99 o 
   0   6  14        8.00        8.27      3.12 o 
   1   6  14       93.88       94.54      5.66 o 
   2   6  14       59.17       45.62      7.24 o 
   3   6  14       33.45       45.06     12.67 o 
   4   6  14        7.14       18.30     10.64 o 
   5   6  14        4.21       21.90     11.42 o 
  -5   7  14        0.53        6.06      6.28 o 
  -4   7  14        4.15        5.62      4.18 o 
  -3   7  14      157.56      193.86      7.76 o 
  -2   7  14        0.14        4.72      3.57 o 
  -1   7  14        4.96       13.33      3.67 o 
   0   7  14       16.33       21.63      5.82 o 
   1   7  14       42.81       51.30      7.90 o 
   2   7  14        0.55       14.47      5.79 o 
   3   7  14       23.03       33.95     12.05 o 
   4   7  14       56.99       63.05     14.08 o 
   5   7  14       23.61       14.55     10.64 o 
  -5   8  14        0.57       11.62      4.71 o 
  -4   8  14       26.85       26.89      4.87 o 
  -3   8  14      255.86      287.61      9.24 o 
  -2   8  14        8.14       11.43      4.02 o 
  -1   8  14        0.96        1.92      3.44 o 
   0   8  14        3.97       13.51      8.60 o 
   1   8  14       57.24       67.87      8.38 o 
   2   8  14       48.87       44.78      7.89 o 
   3   8  14        1.09       12.05      9.70 o 
   4   8  14       24.97       37.70     12.05 o 
  -4   9  14       17.77       27.44      4.89 o 
  -3   9  14        4.36       15.01      4.55 o 
  -2   9  14       55.81       63.26      7.46 o 
  -1   9  14       45.18       55.12      6.92 o 
   0   9  14       21.60       24.22      7.06 o 
   1   9  14       10.42       14.56      6.17 o 
   2   9  14       20.02       21.46      6.64 o 
   3   9  14      244.14      233.35     18.62 o 
   4   9  14      112.75      127.51     16.90 o 
  -4  10  14       32.82       41.66      6.15 o 
  -3  10  14        2.70        8.57      5.24 o 
  -2  10  14       17.54       26.59      6.00 o 
  -1  10  14       12.33       18.86      5.58 o 
   0  10  14        3.09       16.19      6.53 o 
   1  10  14       10.65       17.72      6.97 o 
   2  10  14        8.97       20.11      6.50 o 
   3  10  14      199.91      197.11     12.83 o 
  -3  11  14        6.80       21.78      6.05 o 
  -2  11  14       21.78       34.52      7.65 o 
  -1  11  14       15.84       19.17      6.88 o 
   0  11  14        0.12       12.29      8.29 o 
   1  11  14        0.08       14.39      6.53 o 
   2  11  14        1.00       10.20      6.15 o 
   3  11  14      271.19      261.77     14.93 o 
  -2  12  14      254.59      265.94     12.19 o 
  -1  12  14       21.38       31.91      9.85 o 
   0  12  14        1.78       10.48      6.31 o 
   1  12  14        0.71       14.71      6.53 o 
   2  12  14        3.08       10.61      6.58 o 
  -5   1  15        0.01       11.61      4.62 o 
  -4   1  15      202.29      208.70      9.46 o 
  -3   1  15       28.82       28.22      4.39 o 
  -2   1  15        6.40       13.15      3.60 o 
  -1   1  15       23.41       26.03      3.76 o 
   0   1  15       67.89       71.58      5.44 o 
   1   1  15       14.80       18.88      4.63 o 
   2   1  15        0.01        8.36      6.37 o 
   3   1  15      115.00      116.08     11.45 o 
   4   1  15        0.19        4.39      6.66 o 
   5   1  15        0.00       -0.32      8.53 o 
  -5   2  15       36.96       42.61      6.17 o 
  -4   2  15       19.08       13.47      4.82 o 
  -3   2  15       12.78        9.70      4.03 o 
  -2   2  15       52.37       50.12      4.72 o 
  -1   2  15       37.87       39.48      4.76 o 
   0   2  15       49.12       48.72      8.83 o 
   1   2  15      459.80      430.68     13.95 o 
   2   2  15       31.36       43.36      8.24 o 
   3   2  15        0.94        6.55      6.28 o 
   4   2  15      150.27      152.27     12.83 o 
   5   2  15        0.07       -2.23      6.18 o 
  -5   3  15        0.65       13.74      4.91 o 
  -4   3  15       24.05       32.55      5.63 o 
  -3   3  15        3.92        5.94      4.02 o 
  -2   3  15       57.26       59.91      4.94 o 
  -1   3  15       11.51       15.93      3.86 o 
   0   3  15        8.44       12.69      3.59 o 
   1   3  15       84.29       85.44     16.89 o 
   2   3  15       13.93       23.97      5.54 o 
   3   3  15        3.24        2.19      8.06 o 
   4   3  15      146.61      156.17     13.06 o 
   5   3  15        1.77        3.13     10.01 o 
  -5   4  15      142.81      170.90      9.65 o 
  -4   4  15       61.90       78.09     11.09 o 
  -3   4  15        8.64       13.40      4.05 o 
  -2   4  15        2.72        5.31      3.40 o 
  -1   4  15       25.81       28.54      4.38 o 
   0   4  15        7.21       20.58      5.08 o 
   1   4  15      132.25      135.19      7.49 o 
   2   4  15       76.73       70.92      9.28 o 
   3   4  15      102.25      117.65     11.42 o 
   4   4  15       10.95       -3.44      8.60 o 
   5   4  15        8.38       17.05     10.80 o 
  -5   5  15       18.48       16.19     14.33 o 
  -4   5  15       30.50       34.25      5.08 o 
  -3   5  15      161.14      166.03      7.74 o 
  -2   5  15        8.59       10.98      5.94 o 
  -1   5  15       36.23       41.69      4.98 o 
   0   5  15      104.36      116.71      8.95 o 
   1   5  15      315.20      291.38      9.83 o 
   2   5  15       23.63       26.33      5.68 o 
   3   5  15        1.82        3.13      8.76 o 
   4   5  15       27.11       33.17     12.52 o 
  -5   6  15       10.19       19.76      7.68 o 
  -4   6  15        1.53       12.17      4.13 o 
  -3   6  15       40.26       36.45      5.08 o 
  -2   6  15        4.69       11.69      5.41 o 
  -1   6  15       23.73       39.94      9.82 o 
   0   6  15        3.99        9.94      4.04 o 
   1   6  15       69.43       72.37      6.16 o 
   2   6  15       58.08       51.32     12.67 o 
   3   6  15        9.10        6.88     10.33 o 
   4   6  15       55.50       68.68     14.39 o 
  -4   7  15        0.08        6.29      4.13 o 
  -3   7  15       95.75       99.51      8.49 o 
  -2   7  15       28.35       36.46      5.40 o 
  -1   7  15       31.25       34.86      5.30 o 
   0   7  15       38.51       32.33      4.54 o 
   1   7  15       18.84       15.93      6.50 o 
   2   7  15        0.27       -3.44      7.51 o 
   3   7  15        2.41       20.49     10.64 o 
   4   7  15       25.25       24.72     11.42 o 
  -4   8  15        0.03        8.56      4.73 o 
  -3   8  15       36.44       36.22      5.74 o 
  -2   8  15       32.86       44.06      5.60 o 
  -1   8  15       43.84       74.55      7.55 o 
   0   8  15       33.64       41.07      6.66 o 
   1   8  15       26.50       37.23      7.42 o 
   2   8  15        0.13       17.91      8.29 o 
   3   8  15       20.61       28.94     10.33 o 
  -3   9  15       18.38       29.92      5.71 o 
  -2   9  15       73.71      114.37     12.06 o 
  -1   9  15       19.19       31.49      6.42 o 
   0   9  15       28.12       31.83      6.88 o 
   1   9  15        4.13       13.13      6.81 o 
   2   9  15        0.03       13.45      6.16 o 
   3   9  15        4.33       10.80      8.45 o 
  -2  10  15       16.86       26.97      6.34 o 
  -1  10  15       96.98      118.20      9.35 o 
   0  10  15        4.26       11.41      5.38 o 
   1  10  15       57.80       70.88      9.26 o 
   2  10  15        0.91       10.25      6.65 o 
   0  11  15       21.93       32.34      6.35 o 
  -4   0  16       23.16       45.08      9.00 o 
  -3   0  16      639.53      708.73     22.79 o 
  -2   0  16        0.05       10.19      5.27 o 
  -1   0  16        8.38        5.63      6.12 o 
   0   0  16        7.00       10.13      6.57 o 
   1   0  16      128.49      114.05     17.52 o 
   2   0  16       39.37       40.52     12.36 o 
   3   0  16      936.41      888.32     38.17 o 
   4   0  16      747.71      761.44     35.51 o 
  -4   1  16       37.42       42.76      6.22 o 
  -3   1  16      100.21      100.87      7.80 o 
  -2   1  16       18.46       17.73      3.95 o 
  -1   1  16        6.24        9.24      6.12 o 
   0   1  16       76.99       65.67      7.64 o 
   1   1  16       54.85       47.33      7.38 o 
   2   1  16        1.16        9.75      5.32 o 
   3   1  16        0.72       13.64      7.82 o 
   4   1  16      226.69      263.18     15.37 o 
  -4   2  16        9.37       10.77      4.65 o 
  -3   2  16      216.37      221.35     13.19 o 
  -2   2  16       18.68       25.33      4.25 o 
  -1   2  16      102.34      112.43     11.73 o 
   0   2  16        7.74        4.97      4.10 o 
   1   2  16       38.22       44.95      5.83 o 
   2   2  16       16.00       23.24      6.02 o 
   3   2  16       29.06       28.82     12.36 o 
   4   2  16      469.40      448.01     24.17 o 
  -4   3  16        8.24       15.40      5.15 o 
  -3   3  16       38.06       43.90      6.66 o 
  -2   3  16        2.18        9.18      3.89 o 
  -1   3  16       69.32       67.56      9.97 o 
   0   3  16        1.68       11.40      4.29 o 
   1   3  16       23.67       23.33      5.10 o 
   2   3  16        9.02        9.78      4.99 o 
   3   3  16        0.29        6.77      7.35 o 
   4   3  16      114.86      127.48     15.72 o 
  -4   4  16       29.55       42.37      6.09 o 
  -3   4  16       41.30       50.97      5.51 o 
  -2   4  16        1.18       15.43      4.61 o 
  -1   4  16        1.79       11.50      4.76 o 
   0   4  16       70.58       75.49      6.99 o 
   1   4  16        9.11       12.98      5.72 o 
   2   4  16       18.19       34.96     11.60 o 
   3   4  16      222.98      214.83     11.07 o 
  -4   5  16       56.93       63.11      6.67 o 
  -3   5  16        0.05        7.42      3.84 o 
  -2   5  16       27.75       29.99      5.19 o 
  -1   5  16       32.86       32.65      4.90 o 
   0   5  16       11.42       10.93      3.84 o 
   1   5  16        0.76       12.43      5.44 o 
   2   5  16       50.87       54.74      9.39 o 
   3   5  16       18.51       14.71     10.64 o 
  -3   6  16       92.66      113.17      8.01 o 
  -2   6  16        5.96        8.74      4.33 o 
  -1   6  16       33.09       38.19      9.64 o 
   0   6  16       92.51       86.67     11.03 o 
   1   6  16       34.88       39.27     11.11 o 
   2   6  16        4.42        2.97      9.54 o 
   3   6  16       36.71       61.02     13.92 o 
  -3   7  16       16.81       19.85      6.19 o 
  -2   7  16       17.56       26.69      5.03 o 
  -1   7  16      238.82      254.98     10.77 o 
   0   7  16        0.00        9.96      6.66 o 
   1   7  16        3.40       23.74     18.46 o 
   2   7  16        2.36       15.80      9.86 o 
  -2   8  16       33.60       44.73      7.56 o 
  -1   8  16      102.90      145.38     10.32 o 
   0   8  16       11.83       14.11      7.63 o 
   1   8  16        5.69       28.11      7.18 o 
  -3   1  17       20.82       31.05      4.87 o 
  -2   1  17      161.41      174.88      8.34 o 
  -1   1  17       14.67        7.89      8.02 o 
   0   1  17        0.15        7.11      4.09 o 
   1   1  17        9.41       12.67      4.62 o 
   2   1  17       11.78       21.57      5.28 o 
  -3   2  17       13.09       19.00      4.59 o 
  -2   2  17        1.66       11.94      3.81 o 
  -1   2  17       35.73       27.76      6.88 o 
   0   2  17        1.56        7.61      4.27 o 
   1   2  17       16.08       21.05      5.13 o 
   2   2  17       33.75       32.28      6.48 o 
  -2   3  17        5.60        9.19      4.17 o 
  -1   3  17        0.48        9.52      4.57 o 
   0   3  17       20.74       22.04      5.08 o 
   1   3  17        1.11        8.85      4.44 o 
   2   3  17       22.96       28.04      6.36 o 
  -2   4  17       47.00       66.92      6.60 o 
  -1   4  17        0.03        8.63      4.38 o 
   0   4  17       11.40       15.40      4.73 o 
   1   4  17        0.71       11.79      4.54 o 
  -1   5  17      110.26      110.87      7.31 o 
   0   5  17        2.87        4.87      4.58 o 
   1   5  17       47.06       46.00      6.14 o 
                                                 
